# Supplementary material for: Ethyl 1-benzyl-4-hydr­oxy-2-methyl-5-oxopyrrolidine-3-carboxyl­ate
Source: Acta Crystallogr Sect E Struct Rep Online. 2010 Mar 27;66(Pt 4):o957. doi: 10.1107/S1600536810010834 (PMC2983917; doi:10.1107/S1600536810010834)
Supplement: Supplementary file 2 [file e-66-0o957-Isup2.hkl]

#
# h,k,l, Fc-squared, Fo-squared, sigma(Fo-squared) and status flag
#
data_I
_shelx_title ' JM31 in Pbca ; 8 non-H atoms iso; weights to give goof'
_shelx_refln_list_code          4
_shelx_F_calc_maximum      308.63
_exptl_crystal_F_000      1184.00
_reflns_d_resolution_high  0.8410
 
loop_
 _symmetry_equiv_pos_as_xyz
 'x, y, z'
 '-x, y+1/2, -z+1/2'
 'x+1/2, -y+1/2, -z'
 '-x+1/2, -y, z+1/2'
 '-x, -y, -z'
 'x, -y-1/2, z-1/2'
 '-x-1/2, y-1/2, z'
 'x-1/2, y, -z-1/2'
 
_cell_length_a    27.7462
_cell_length_b    14.0346
_cell_length_c     7.3572
_cell_angle_alpha  90.000
_cell_angle_beta   90.000
_cell_angle_gamma  90.000
 
_shelx_F_squared_multiplier     1.000
 
loop_
 _refln_index_h
 _refln_index_k
 _refln_index_l
 _refln_F_squared_calc
 _refln_F_squared_meas
 _refln_F_squared_sigma
 _refln_observed_status
   8   0   0      436.89      513.08    176.60 o
  10   0   0     1529.93     1352.96    213.55 o
  12   0   0     4066.61     4273.92    524.78 o
  14   0   0     3651.98     4116.18    587.33 o
  16   0   0      299.30      203.75    312.34 o
  18   0   0      601.32      593.62    378.77 o
  20   0   0       91.11      313.83    377.29 o
  22   0   0      306.59     1204.68    436.31 o
  24   0   0     1534.75     2157.44    489.68 o
  26   0   0        7.75      356.06    622.72 o
  28   0   0       29.10        9.46    606.55 o
  30   0   0      376.60       -5.80   1089.23 o
   4   1   0      505.88      418.79     38.84 o
   6   1   0     1603.88     1485.00    196.10 o
  10   1   0      121.64      120.53    135.26 o
  12   1   0      838.73      699.10    185.96 o
  14   1   0     9997.03     8680.96    573.45 o
  16   1   0      452.67      282.67    245.60 o
  18   1   0      188.72      211.56    290.84 o
  20   1   0        8.96       38.14    512.58 o
  22   1   0       31.02      111.33    365.29 o
  24   1   0      176.08      307.88    352.86 o
  26   1   0      132.23       52.07    398.90 o
  28   1   0        0.25      132.61    342.24 o
  30   1   0       75.01      550.14    526.73 o
  32   1   0        8.27      -82.08    635.34 o
   0   2   0    19110.27    18670.59   1038.27 o
   2   2   0      239.11      218.54     25.78 o
   4   2   0    18136.19    18371.39    332.49 o
   6   2   0     1664.81     2105.12    218.37 o
   8   2   0     3580.62     3455.08    180.69 o
  10   2   0     3451.35     3824.64    271.97 o
  12   2   0    11527.49    10230.68    426.51 o
  14   2   0      762.46      521.54    232.52 o
  16   2   0     5032.17     5010.81    334.59 o
  18   2   0      762.76      706.02    276.72 o
  20   2   0       31.22      453.60    297.45 o
  22   2   0      582.44      621.81    300.39 o
  24   2   0     5002.13     5131.64    488.41 o
  26   2   0      377.04      314.20    294.98 o
  28   2   0      234.51      297.26    351.71 o
  30   2   0       24.90       17.04    448.51 o
  32   2   0        4.79      395.72    885.72 o
   2   3   0    20482.18    20182.76    350.20 o
   4   3   0     2374.08     2384.81    136.45 o
   6   3   0      793.05      816.18     94.07 o
   8   3   0      460.79      578.66    139.77 o
  10   3   0     6532.94     6308.45    280.06 o
  12   3   0     3999.15     3691.00    245.86 o
  14   3   0     3150.34     3079.18    261.66 o
  16   3   0     1325.77     1387.94    301.99 o
  18   3   0      241.60      242.57    231.55 o
  20   3   0      363.19      397.86    266.47 o
  22   3   0     1169.57      903.57    568.39 o
  24   3   0      465.40      330.23    353.20 o
  26   3   0      104.37      172.16    457.27 o
  28   3   0      280.54      166.05    423.26 o
  30   3   0      226.70       78.06    441.17 o
  32   3   0      142.88      409.51    657.58 o
   0   4   0    45101.71    43958.71    786.08 o
   2   4   0    13103.78    13666.68    225.31 o
   4   4   0      242.35      202.96     38.43 o
   6   4   0     5160.40     4510.48    457.35 o
   8   4   0       44.52       77.77     91.19 o
  10   4   0      989.15      847.01    130.05 o
  12   4   0     1162.91     1136.76    234.43 o
  14   4   0       42.92      184.20    187.04 o
  16   4   0       98.25      107.37    199.95 o
  18   4   0     1484.49     2107.29    319.84 o
  20   4   0      333.41      355.47    316.09 o
  22   4   0     1833.79     1690.22    308.83 o
  24   4   0     3699.28     3571.75    477.91 o
  26   4   0      675.21      240.23    302.78 o
  28   4   0      138.87      339.85    566.31 o
  30   4   0       27.83      107.46    569.45 o
  32   4   0      111.86       25.32    926.61 o
   2   5   0      392.66      497.55     91.71 o
   4   5   0        9.62        7.04     71.11 o
   6   5   0     2321.01     2576.59    197.90 o
   8   5   0      580.87      478.53    132.97 o
  10   5   0    13324.61    12957.96    305.98 o
  12   5   0      750.33      802.31    194.03 o
  14   5   0     3039.31     2852.64    287.58 o
  16   5   0       34.08      130.61    251.31 o
  18   5   0       34.49      303.27    328.26 o
  20   5   0     2527.29     2158.48    342.64 o
  22   5   0      170.97       44.17    255.55 o
  24   5   0      469.59      363.51    320.12 o
  26   5   0      130.35       99.99    277.91 o
  28   5   0        0.44      184.09    483.09 o
  30   5   0       75.81       89.40    642.86 o
   0   6   0       56.08       54.47    108.82 o
   2   6   0     1798.36     1941.05    115.93 o
   4   6   0     1337.62     1225.14    156.38 o
   6   6   0    13427.97    14334.20    635.51 o
   8   6   0     5938.01     5912.25    253.31 o
  10   6   0     7741.51     7277.76    271.67 o
  12   6   0     7134.36     6641.53    295.03 o
  14   6   0     1065.26      965.14    231.28 o
  16   6   0       49.99      127.51    211.50 o
  18   6   0      512.27      359.46    364.05 o
  20   6   0     6180.43     5321.11    512.61 o
  22   6   0      417.68      434.03    339.61 o
  24   6   0        0.12      -29.08    337.30 o
  26   6   0      514.97      712.93    363.76 o
  28   6   0       26.55      239.26    551.21 o
  30   6   0        4.70       73.48    548.52 o
   2   7   0      206.03      278.24    148.21 o
   4   7   0      488.84      552.61    160.67 o
   6   7   0        4.24       36.48     80.95 o
   8   7   0      131.23      160.11    160.18 o
  10   7   0     3596.66     3597.52    248.39 o
  12   7   0       12.16       19.26    237.17 o
  14   7   0     1773.68     1763.85    271.56 o
  16   7   0       28.95      107.60    447.99 o
  18   7   0      711.79      644.71    438.67 o
  20   7   0      401.32      648.95    387.05 o
  22   7   0      969.12      676.09    485.96 o
  24   7   0      242.53       68.79    565.21 o
  26   7   0       55.49       79.58    424.22 o
  28   7   0        0.81      128.90    637.56 o
   0   8   0      130.85       23.55    189.82 o
   2   8   0     1100.75     1116.85    186.75 o
   4   8   0      201.44      320.74    163.37 o
   6   8   0     1052.50      900.94    222.72 o
   8   8   0     1071.23     1154.93    260.11 o
  10   8   0      470.38      521.66    263.86 o
  12   8   0       97.24      167.98    202.78 o
  14   8   0      236.78      295.37    394.17 o
  16   8   0      142.65      265.71    414.36 o
  18   8   0     2637.82     2549.94    364.94 o
  20   8   0        0.44        7.05    473.00 o
  22   8   0      963.76      838.48    446.65 o
  24   8   0      335.41      344.95    413.99 o
  26   8   0      327.81      235.58    378.89 o
  28   8   0        3.68       84.82    635.53 o
   2   9   0      919.23     1124.13    249.09 o
   4   9   0      126.85      194.33    273.88 o
   6   9   0      404.16      544.96    265.51 o
   8   9   0      375.06      293.61    192.80 o
  10   9   0       99.31      139.33     77.80 o
  12   9   0      153.62      254.27    542.44 o
  14   9   0      271.91      143.38    277.07 o
  16   9   0        8.55       72.16    474.05 o
  18   9   0     1240.84     1238.91    286.27 o
  20   9   0      404.20      349.56    322.66 o
  22   9   0      125.18       57.64    354.18 o
  24   9   0      349.57      299.61    791.14 o
  26   9   0       10.24       99.46    428.45 o
   0  10   0     1938.03     2218.70    259.41 o
   2  10   0      824.15      518.53    307.69 o
   4  10   0      334.41      622.15    206.56 o
   6  10   0       18.70      173.47    303.83 o
   8  10   0     2332.02     2150.63    247.63 o
  10  10   0     1014.63     1317.26    344.53 o
  12  10   0     1689.65     1915.92    475.47 o
  14  10   0      555.13      744.32    463.44 o
  16  10   0        7.43       35.08    235.02 o
  18  10   0     2757.26     2684.00    449.99 o
  20  10   0      340.36      316.89    369.09 o
  22  10   0        2.80      128.14    532.10 o
  24  10   0      199.39      146.35    444.53 o
  26  10   0      164.06      128.24    398.39 o
   2  11   0      752.76      998.50    227.12 o
   4  11   0      390.05      342.94    230.90 o
   6  11   0      366.55      388.13    205.69 o
   8  11   0       38.39       60.90    309.19 o
  10  11   0      232.79      231.28    346.95 o
  12  11   0      311.51      339.00    293.95 o
  14  11   0       73.23      187.63    359.87 o
  16  11   0      159.29      145.61    339.30 o
  18  11   0      291.58      133.27    362.95 o
  20  11   0      241.73      342.58    454.73 o
  22  11   0       31.29       -9.15    496.69 o
  24  11   0      158.59       41.80    881.14 o
   0  12   0      766.71     1583.19    596.79 o
   2  12   0     6013.35     6497.77    377.82 o
   4  12   0       26.33       64.84    247.74 o
   6  12   0     1348.80     1174.77    354.28 o
   8  12   0       22.42      135.63    276.31 o
  10  12   0       76.54      132.22    389.81 o
  12  12   0       34.07       47.15    232.37 o
  14  12   0      484.71      434.83    252.17 o
  16  12   0      389.97      279.30    277.67 o
  18  12   0       67.69      174.58    333.43 o
  20  12   0      441.20      431.45    399.87 o
  22  12   0      353.85      424.28    404.50 o
   2  13   0        1.60       78.16    267.20 o
   4  13   0      852.25      888.12    227.09 o
   6  13   0     1046.82      971.63    236.13 o
   8  13   0     1628.40     1869.46    352.89 o
  10  13   0       97.80      165.48    236.25 o
  12  13   0        0.06       -4.76    620.99 o
  14  13   0      148.74       88.94    398.65 o
  16  13   0      144.80      291.16    386.48 o
  18  13   0       21.71       60.92    373.61 o
  20  13   0       63.77       77.84    375.76 o
   0  14   0     1621.55     1423.32    850.63 o
   2  14   0     2793.02     2709.05    278.86 o
   4  14   0        2.81        3.26    280.15 o
   6  14   0      113.10      224.86    254.32 o
   8  14   0      109.38       98.09    281.16 o
  10  14   0      524.26      413.92    248.04 o
  12  14   0       99.95      287.65    449.80 o
  14  14   0      186.32      343.52    379.17 o
  16  14   0      237.26      233.37    313.45 o
   2  15   0      480.32      867.11    268.66 o
   4  15   0      387.81      378.85    264.31 o
   6  15   0        8.94      361.54    439.83 o
   8  15   0      668.61      545.95    265.85 o
  10  15   0       10.52       52.97    325.83 o
  12  15   0        2.90      100.32    457.49 o
  14  15   0      352.83      496.33    424.85 o
   0  16   0      200.35      574.98    366.88 o
   2  16   0      115.38      529.60    274.67 o
   4  16   0      136.41      425.47    269.41 o
   6  16   0       35.07      253.63    333.74 o
   8  16   0      195.64      164.51    267.97 o
   1   1   1      493.45      467.66     17.59 o
   2   1   1    22218.56    23025.38    302.97 o
   3   1   1     1012.99      884.55     49.12 o
   4   1   1      988.51      877.41     76.46 o
   5   1   1      256.52      255.62    125.72 o
   6   1   1      163.78      128.99     87.29 o
   7   1   1     6440.42     5581.27    368.46 o
   8   1   1       94.17      122.04    181.17 o
   9   1   1      836.44      828.66    130.11 o
  10   1   1      937.53      779.60    166.38 o
  11   1   1     8808.15     8278.81    227.60 o
  12   1   1     1472.88     1775.87    171.43 o
  13   1   1     3097.25     3124.29    247.88 o
  14   1   1      938.33     1279.55    207.39 o
  15   1   1      286.52      390.83    198.74 o
  16   1   1     1679.67     1678.68    174.30 o
  17   1   1     1165.52     1225.93    295.24 o
  18   1   1      293.64      481.70    285.56 o
  19   1   1      490.21      489.10    336.76 o
  20   1   1        0.18      163.07    271.94 o
  21   1   1       26.76      259.38    346.04 o
  22   1   1      312.28      223.48    473.21 o
  23   1   1      485.69      371.26    578.60 o
  24   1   1     1099.83     1058.59    419.92 o
  25   1   1     1528.50     1189.10    490.92 o
  26   1   1      305.80      291.86    365.29 o
  27   1   1      167.11      304.66    402.98 o
  28   1   1        3.37       43.10    323.65 o
  29   1   1        6.84       14.10    357.03 o
  30   1   1       38.67       55.26    467.05 o
  31   1   1        0.31        8.85    346.28 o
  32   1   1       17.85       90.84    475.67 o
   0   2   1    33754.33    34212.82    445.45 o
   1   2   1     2188.93     2357.58    104.45 o
   2   2   1     1649.10     1728.17     62.72 o
   3   2   1    24749.76    24600.63    338.94 o
   4   2   1     6344.12     5970.79    296.25 o
   5   2   1       38.77       37.03     86.02 o
   6   2   1     2767.60     2560.32     96.90 o
   7   2   1      714.19      639.40    114.23 o
   8   2   1       23.77       14.27     85.55 o
   9   2   1      390.46      386.63    125.58 o
  10   2   1      247.55      130.03    137.58 o
  11   2   1     1682.84     1667.33    166.69 o
  12   2   1     1882.63     2166.17    137.93 o
  13   2   1      708.89      713.54    198.54 o
  14   2   1      718.41      740.30    241.99 o
  15   2   1     1436.09     1374.52    243.97 o
  16   2   1      108.90       22.36    248.47 o
  17   2   1      526.26      449.10    218.79 o
  18   2   1       23.42      284.12    331.44 o
  19   2   1      277.43      346.53    299.13 o
  20   2   1      116.79       89.83    376.05 o
  21   2   1      122.79      198.71    343.00 o
  22   2   1      386.73      237.99    451.45 o
  23   2   1      269.53      244.60    368.90 o
  24   2   1        0.06       10.19    352.64 o
  25   2   1        0.95      394.57    471.52 o
  26   2   1       43.01       13.25    567.00 o
  27   2   1       64.96      159.79    415.57 o
  28   2   1       88.39       82.11    386.74 o
  29   2   1       23.31        1.67    370.60 o
  30   2   1      161.11       56.29    345.55 o
  31   2   1        8.42       72.70    387.81 o
  32   2   1        2.61      -27.30    710.52 o
   1   3   1    26602.81    27079.28    454.87 o
   2   3   1    11644.71    12281.37    173.89 o
   3   3   1    12409.08    12240.83    249.56 o
   4   3   1      132.05      144.58     49.97 o
   5   3   1       16.58       28.82     40.57 o
   6   3   1      674.19      664.63     72.21 o
   7   3   1      220.45      328.45     89.55 o
   8   3   1      314.07      418.84    131.42 o
   9   3   1     1786.27     1768.66    114.58 o
  10   3   1      153.15      185.41    115.14 o
  11   3   1     1439.90     1291.69    169.64 o
  12   3   1        1.66      -23.53    114.85 o
  13   3   1     1459.82     1616.86    138.67 o
  14   3   1       91.79       89.36    202.98 o
  15   3   1     1458.18     1597.88    180.14 o
  16   3   1      318.97      596.75    308.46 o
  17   3   1     1106.58      970.76    378.86 o
  18   3   1        0.02       37.72    268.74 o
  19   3   1      406.72      414.81    308.35 o
  20   3   1      212.63      160.38    314.16 o
  21   3   1      290.99      147.52    377.61 o
  22   3   1     1013.15     1087.34    639.58 o
  23   3   1       46.63       25.02    752.09 o
  24   3   1       34.96       84.15    342.65 o
  25   3   1       23.19       34.93    398.97 o
  26   3   1      168.02       69.12    370.71 o
  27   3   1      237.19      261.56    291.74 o
  28   3   1       28.69      -15.71    504.25 o
  29   3   1        0.23        5.51    439.45 o
  30   3   1        2.36       -8.25    556.41 o
  31   3   1      128.86       61.06    621.10 o
  32   3   1       61.83       23.19    632.79 o
   0   4   1     3396.63     3724.81    256.51 o
   1   4   1    13786.67    14079.59    256.64 o
   2   4   1        4.70       -7.51     99.18 o
   3   4   1     3283.12     3168.40    159.30 o
   4   4   1      257.31      384.48     78.06 o
   5   4   1       58.26       90.64     83.62 o
   6   4   1     5876.90     5930.43    142.30 o
   7   4   1     5925.52     5777.84    151.62 o
   8   4   1      461.54      394.06    123.27 o
   9   4   1      434.04      439.65    116.48 o
  10   4   1      709.15      689.85    133.10 o
  11   4   1        1.68      -10.43    105.01 o
  12   4   1     1808.03     2050.65    168.85 o
  13   4   1      701.27      697.78    192.07 o
  14   4   1     1909.52     1962.01    258.61 o
  15   4   1     1404.54     1565.10    228.94 o
  16   4   1       90.00       54.18    206.22 o
  17   4   1        8.60       15.56    231.47 o
  18   4   1      254.35      340.81    256.95 o
  19   4   1     1056.63      951.53    249.05 o
  20   4   1     1240.38     1106.31    332.09 o
  21   4   1        2.12      150.72    285.80 o
  22   4   1      517.78      666.93    308.49 o
  23   4   1     1696.35     1258.16    378.76 o
  24   4   1      310.01      196.25    338.55 o
  25   4   1       70.59      288.40    294.55 o
  26   4   1        0.02       33.27    463.90 o
  27   4   1       92.15      213.02    351.84 o
  28   4   1      102.71      259.80    399.51 o
  29   4   1        0.08       43.94    623.64 o
  30   4   1       44.57      324.31    426.72 o
  31   4   1        1.38       95.50    613.26 o
   1   5   1       23.95        9.30     96.82 o
   2   5   1     1361.47     1586.40    142.29 o
   3   5   1      972.31     1153.36    137.39 o
   4   5   1      887.52      915.89    100.52 o
   5   5   1     1129.05     1215.14    111.02 o
   6   5   1     2045.36     1858.57    173.14 o
   7   5   1      271.44      200.74    119.72 o
   8   5   1       77.29      110.33    110.15 o
   9   5   1       68.42       61.71    120.86 o
  10   5   1      365.26      446.92    165.19 o
  11   5   1       16.58       43.94    105.86 o
  12   5   1       43.72       72.17    125.48 o
  13   5   1      657.94      682.30    181.94 o
  14   5   1       16.32       16.19    268.72 o
  15   5   1      450.74      393.57    214.05 o
  16   5   1        8.07        3.53    255.71 o
  17   5   1       42.65      109.42    320.53 o
  18   5   1       47.60       89.72    297.33 o
  19   5   1      318.49      303.48    337.31 o
  20   5   1        4.51      -20.01    468.80 o
  21   5   1      174.44      255.76    334.03 o
  22   5   1     2266.26     1984.73    314.59 o
  23   5   1      676.10      527.87    366.42 o
  24   5   1       17.72       38.81    323.53 o
  25   5   1       13.50       42.28    414.53 o
  26   5   1       10.21       17.09    783.21 o
  27   5   1      298.69      168.19    429.26 o
  28   5   1       44.72        3.66   1041.02 o
  29   5   1       11.17       63.77    639.81 o
  30   5   1       32.79      203.74    402.32 o
  31   5   1       34.14      145.57    473.93 o
   0   6   1      134.76      178.59    265.27 o
   1   6   1       38.98        1.58    112.55 o
   2   6   1       14.21      -39.03    113.07 o
   3   6   1     5970.98     6177.35    193.31 o
   4   6   1        8.59       33.77     79.81 o
   5   6   1       84.55       53.96     71.44 o
   6   6   1     3605.76     3549.64    166.55 o
   7   6   1     3023.67     3170.24    201.51 o
   8   6   1      364.96      519.19    148.25 o
   9   6   1      356.87      306.21    135.61 o
  10   6   1      716.52      757.06    155.22 o
  11   6   1      506.33      524.81    152.48 o
  12   6   1      580.12      615.43    158.56 o
  13   6   1      122.28       57.73    212.29 o
  14   6   1     1473.02     1451.82    227.33 o
  15   6   1       72.81       67.11    210.34 o
  16   6   1       11.85      107.55    208.65 o
  17   6   1      773.17      952.90    220.77 o
  18   6   1      948.18      854.81    255.52 o
  19   6   1       85.79      263.78    261.42 o
  20   6   1       42.57      -12.19    224.35 o
  21   6   1       98.73      245.49    336.96 o
  22   6   1      341.42      495.60    313.88 o
  23   6   1       39.33       29.96    264.89 o
  24   6   1       65.52        8.99    428.78 o
  25   6   1      198.72      248.66    367.41 o
  26   6   1      112.87      273.68    587.02 o
  27   6   1       38.72      214.13    315.94 o
  28   6   1       11.05      157.74    619.36 o
  29   6   1       51.94       64.66    482.26 o
  30   6   1        3.39       83.28    412.48 o
   1   7   1     2511.18     2511.96    205.23 o
   2   7   1      638.21      607.08    113.05 o
   3   7   1      841.71      983.45    176.11 o
   4   7   1       17.34        1.88     96.69 o
   5   7   1     2676.98     3096.42    165.20 o
   6   7   1     3735.84     3926.85    229.92 o
   7   7   1      100.22      146.67    131.87 o
   8   7   1       24.37       16.68    137.16 o
   9   7   1      830.84      900.28    226.79 o
  10   7   1      826.01      913.60    163.37 o
  11   7   1      113.00      232.23    203.39 o
  12   7   1       59.74       80.92    167.48 o
  13   7   1       78.93       -3.79    167.18 o
  14   7   1       43.73      113.75    192.58 o
  15   7   1        0.21      130.15    107.00 o
  16   7   1      181.53      142.46    205.10 o
  17   7   1     1590.19     1723.18    248.68 o
  18   7   1      729.16      858.44    302.43 o
  19   7   1       90.41       83.53    212.25 o
  20   7   1      260.89      374.80    319.84 o
  21   7   1     2186.78     2575.56    401.53 o
  22   7   1      350.02      582.32    356.76 o
  23   7   1        1.66      180.77    303.91 o
  24   7   1       55.20        6.83    403.67 o
  25   7   1        2.81      128.50    387.84 o
  26   7   1       68.32       41.28    369.01 o
  27   7   1       49.58      172.55    369.95 o
  28   7   1       33.35      243.25    444.27 o
  29   7   1        0.04      -57.05    989.15 o
   0   8   1        0.33      -36.13    272.78 o
   1   8   1      377.87      361.33    127.79 o
   2   8   1       28.79       23.33    150.21 o
   3   8   1      347.71      470.20    118.28 o
   4   8   1      130.73       91.95    119.33 o
   5   8   1       38.43       14.70    158.90 o
   6   8   1      243.67      153.07    106.35 o
   7   8   1     3315.83     3458.72    201.95 o
   8   8   1        8.16       21.84    163.79 o
   9   8   1      484.91      544.83    115.86 o
  10   8   1      114.41       93.28     83.59 o
  11   8   1      294.74      259.05    152.89 o
  12   8   1     1588.53     1640.68    179.68 o
  13   8   1      268.00      223.41    171.08 o
  14   8   1      152.84      161.41    203.33 o
  15   8   1     1493.22     1643.38    417.10 o
  16   8   1       13.98      106.35    297.91 o
  17   8   1      183.45      203.40    233.59 o
  18   8   1      632.46      678.91    268.89 o
  19   8   1       97.74      180.72    221.11 o
  20   8   1      368.13      556.57    297.81 o
  21   8   1     1626.00     1860.79    324.04 o
  22   8   1       58.99       56.64    337.78 o
  23   8   1      262.05      330.67    260.39 o
  24   8   1       10.88        7.92    341.01 o
  25   8   1       92.70      -12.65    329.27 o
  26   8   1       14.64       69.30    297.06 o
  27   8   1       48.75      323.15    425.96 o
  28   8   1       11.63      119.95    439.24 o
   1   9   1      138.34      285.37    161.47 o
   2   9   1       91.90       91.76    150.30 o
   3   9   1      696.94     1004.12    140.23 o
   4   9   1        0.01       46.87    126.49 o
   5   9   1     2161.06     2237.11    158.78 o
   6   9   1     2774.02     2638.98    204.23 o
   7   9   1     3677.87     3488.71    182.28 o
   8   9   1       14.19       52.79    161.50 o
   9   9   1      250.95      119.32    166.66 o
  10   9   1      456.47      362.65    180.48 o
  11   9   1       91.12      109.87    190.59 o
  12   9   1       12.17       95.43    189.05 o
  13   9   1       20.48       34.61    244.46 o
  14   9   1      275.44      138.54    268.79 o
  15   9   1       12.94      167.05    245.18 o
  16   9   1       43.17        8.27    254.24 o
  17   9   1       27.71      284.05    333.54 o
  18   9   1      609.40      490.18    303.34 o
  19   9   1      875.47      753.89    297.05 o
  20   9   1       54.16       94.13    320.70 o
  21   9   1     1154.84     1569.95    425.40 o
  22   9   1      142.67      225.48    427.94 o
  23   9   1        0.00       99.24    387.65 o
  24   9   1       11.02      181.54    562.92 o
  25   9   1      165.52      188.07    316.80 o
  26   9   1        1.50      169.48    377.92 o
   0  10   1      699.36      654.76    344.80 o
   1  10   1      811.90      902.68    235.59 o
   2  10   1      721.00      673.43    298.98 o
   3  10   1       13.17       78.26    127.96 o
   4  10   1     1342.76     1390.25    212.12 o
   5  10   1      131.73       82.16    175.26 o
   6  10   1      533.14      531.58    212.05 o
   7  10   1      732.48      675.24    183.93 o
   8  10   1       13.89       77.85    212.12 o
   9  10   1        7.29       84.43    191.62 o
  10  10   1       15.86      161.94    284.08 o
  11  10   1      219.05      147.79    252.89 o
  12  10   1     1078.98     1066.61    306.24 o
  13  10   1        5.18      201.88    397.34 o
  14  10   1       16.08       75.83    273.18 o
  15  10   1       33.87      184.43    310.64 o
  16  10   1      158.14      185.00    307.33 o
  17  10   1      468.96      309.15    310.59 o
  18  10   1       52.44      215.20    273.58 o
  19  10   1        5.07      277.53    390.63 o
  20  10   1     1170.67     1262.51    359.94 o
  21  10   1      229.98      419.06    389.96 o
  22  10   1       53.71       37.16    263.24 o
  23  10   1      115.56      121.73    263.94 o
  24  10   1       38.56      159.11    318.36 o
  25  10   1      281.30      359.28    320.87 o
  26  10   1       77.43      302.52    370.54 o
   1  11   1      200.98      240.58    327.56 o
   2  11   1      804.59      797.04    245.02 o
   3  11   1        6.30      107.60    336.06 o
   4  11   1       53.82      113.69    371.49 o
   5  11   1      134.85       98.21    192.26 o
   6  11   1      153.16       -0.62    219.29 o
   7  11   1       15.52      101.21    202.05 o
   8  11   1      514.68      649.77    220.62 o
   9  11   1       39.06       10.17    242.75 o
  10  11   1       72.66       53.83    284.92 o
  11  11   1      212.91      239.42    217.49 o
  12  11   1      136.80      178.58    174.05 o
  13  11   1       92.88       59.35    233.02 o
  14  11   1        1.10       47.11    411.75 o
  15  11   1       29.08       34.34    270.16 o
  16  11   1      108.36      157.75    354.36 o
  17  11   1       75.62       98.98    270.02 o
  18  11   1        0.94      130.09    318.32 o
  19  11   1      262.65      363.91    343.27 o
  20  11   1      213.87      256.08    322.09 o
  21  11   1       85.23       80.00    290.58 o
  22  11   1       72.88      348.22    307.54 o
  23  11   1      261.35      334.22    388.45 o
  24  11   1       74.00      277.97    307.66 o
   0  12   1     1134.95     1338.35    290.05 o
   1  12   1      146.04      252.18    260.58 o
   2  12   1       84.86       54.75    195.08 o
   3  12   1      461.88      493.96    209.09 o
   4  12   1     2149.68     2206.53    236.20 o
   5  12   1       91.72      -21.73    250.52 o
   6  12   1      504.36      410.22    285.33 o
   7  12   1       12.82       37.41    301.35 o
   8  12   1       42.80      227.43    284.91 o
   9  12   1      543.19      327.91    222.06 o
  10  12   1       58.96       26.41    323.61 o
  11  12   1      317.32      291.11    207.05 o
  12  12   1      657.81      535.18    235.37 o
  13  12   1      699.10      572.13    229.95 o
  14  12   1       15.51      161.88    272.48 o
  15  12   1       70.40      166.88    273.65 o
  16  12   1        0.09       25.96    328.38 o
  17  12   1        0.02      218.34    253.34 o
  18  12   1        1.10      117.04    282.30 o
  19  12   1       78.64      -15.22    289.71 o
  20  12   1      543.03      653.32    368.10 o
  21  12   1       48.93      -26.23    361.49 o
  22  12   1       10.37      328.90    704.18 o
   1  13   1     2504.93     2488.67    309.19 o
   2  13   1      275.52      471.39    298.59 o
   3  13   1      559.95      720.74    209.22 o
   4  13   1       97.43      128.77    273.17 o
   5  13   1      741.15      550.91    248.22 o
   6  13   1        8.31       19.23    206.25 o
   7  13   1       87.52       83.57    252.61 o
   8  13   1      686.78      485.94    347.24 o
   9  13   1       91.33      148.11    208.43 o
  10  13   1      127.31      313.88    257.68 o
  11  13   1       19.99      202.64    296.98 o
  12  13   1        7.08       41.72    255.59 o
  13  13   1      125.88      219.04    306.62 o
  14  13   1        2.83      130.97    381.53 o
  15  13   1      133.10      346.76    269.24 o
  16  13   1        0.54      119.84    378.47 o
  17  13   1        2.10      258.75    382.89 o
  18  13   1        0.91      193.20    329.54 o
  19  13   1      163.67      142.42    313.42 o
  20  13   1       43.76      222.39    406.96 o
   0  14   1      711.05      650.08    401.84 o
   1  14   1      261.72      431.19    215.75 o
   2  14   1       71.22      293.11    241.40 o
   3  14   1      129.83      256.71    222.58 o
   4  14   1     1938.50     1921.17    270.80 o
   5  14   1      517.85      399.15    288.60 o
   6  14   1      359.53      271.11    239.09 o
   7  14   1      472.16      442.31    358.70 o
   8  14   1      111.61      271.30    264.41 o
   9  14   1      101.00       82.75    388.22 o
  10  14   1       30.87      209.98    311.00 o
  11  14   1        0.69      144.79    242.54 o
  12  14   1      359.62      407.42    281.23 o
  13  14   1      418.12      495.55    296.39 o
  14  14   1       75.08      152.05    428.91 o
  15  14   1      803.20     1004.91    274.36 o
  16  14   1       37.74      131.97    328.63 o
  17  14   1      856.95     1077.75    393.51 o
   1  15   1      904.98      734.12    499.96 o
   2  15   1       55.55      351.01    311.47 o
   3  15   1      282.96      556.10    474.73 o
   4  15   1       56.66       76.46    280.94 o
   5  15   1      328.67      355.41    263.43 o
   6  15   1       91.77      140.74    253.53 o
   7  15   1        8.70       76.21    321.38 o
   8  15   1       11.56      171.36    311.35 o
   9  15   1       45.02      199.16    357.72 o
  10  15   1      377.42      412.16    304.17 o
  11  15   1      140.08      249.26    327.84 o
  12  15   1       76.18      177.94    351.57 o
  13  15   1      396.25      350.15    287.67 o
   0  16   1        1.50      108.01    570.55 o
   1  16   1      511.76      761.89    510.79 o
   2  16   1      391.20      584.01    376.47 o
   3  16   1       31.15      266.68    444.56 o
   4  16   1      438.65      406.71    279.41 o
   5  16   1      416.21      284.53    314.81 o
   6  16   1      997.85     1063.57    311.69 o
   7  16   1       12.76      107.95    334.15 o
   8  16   1        3.37      142.18    264.53 o
   0   0   2    22364.80    20978.27    352.26 o
   1   0   2    22897.40    23735.96    484.91 o
   2   0   2    12773.21    12168.11    228.07 o
   3   0   2     2835.86     2687.65    152.68 o
   4   0   2       45.79      114.22    208.47 o
   5   0   2      535.26      374.65    210.33 o
   7   0   2     1634.68     1745.58    201.53 o
   8   0   2     8941.33     8621.46    353.54 o
   9   0   2        8.23      -35.35    188.95 o
  10   0   2      345.06      485.24    256.43 o
  11   0   2      146.85       86.37    208.16 o
  12   0   2     1637.27     1674.96    256.38 o
  13   0   2       76.93      117.53    261.77 o
  14   0   2       51.31      -28.92    272.43 o
  15   0   2     1715.53     1221.96    303.79 o
  16   0   2     4137.83     4154.71    394.06 o
  17   0   2     1031.31      504.95    473.22 o
  18   0   2      558.72      876.57    580.31 o
  19   0   2       14.10      -34.78    477.49 o
  20   0   2      155.79      -24.10    596.18 o
  21   0   2      686.80      874.60    371.26 o
  22   0   2     1329.26     1369.00    482.62 o
  23   0   2      216.18       56.76    482.41 o
  24   0   2     2964.18     2375.92    463.81 o
  25   0   2      448.42       52.00    566.53 o
  26   0   2      207.22      410.06    797.55 o
  27   0   2      195.84      197.47    431.75 o
  28   0   2     1094.40     1147.05    481.90 o
  29   0   2        4.78       96.41    404.28 o
  30   0   2       97.66      480.12    667.59 o
  31   0   2        1.44      163.75    670.08 o
  32   0   2      186.88      286.99    471.71 o
   1   1   2      433.05      412.25    121.10 o
   2   1   2       12.11       56.36     92.65 o
   3   1   2      275.48      256.31     75.27 o
   4   1   2     4910.80     5227.87    767.34 o
   5   1   2      184.92      210.80    105.54 o
   6   1   2     2939.08     2956.68    235.81 o
   7   1   2        0.42       -8.57    115.40 o
   8   1   2      142.15      127.95    116.03 o
   9   1   2     3935.67     4020.19    233.60 o
  10   1   2       73.33       82.99    118.85 o
  11   1   2        0.02       89.36    169.46 o
  12   1   2     1977.81     2144.24    258.39 o
  13   1   2      891.41      907.78    311.34 o
  14   1   2     1669.53     1777.56    305.53 o
  15   1   2      822.69      678.35    242.26 o
  16   1   2      143.20      -15.87    459.79 o
  17   1   2       42.95       77.31    324.82 o
  18   1   2       31.62      109.30    233.17 o
  19   1   2       17.32      191.10    338.70 o
  20   1   2       55.40       82.22    398.97 o
  21   1   2      300.13      392.80    458.82 o
  22   1   2      350.22      404.15    405.03 o
  23   1   2      177.15       69.34    294.05 o
  24   1   2       35.10      128.14    307.86 o
  25   1   2      295.04      282.42    428.05 o
  26   1   2      613.41      654.86    485.12 o
  27   1   2        0.35      130.13    344.05 o
  28   1   2       18.17      201.68    528.25 o
  29   1   2        3.80      274.87    565.56 o
  30   1   2      196.48      249.80    463.70 o
  31   1   2       21.25      210.52    648.35 o
  32   1   2       26.75      306.52    467.45 o
   0   2   2    95254.23    96365.84   2350.56 o
   1   2   2      493.48      458.82    131.52 o
   2   2   2     1828.90     1944.25    115.62 o
   3   2   2       34.66       37.34     66.40 o
   4   2   2    16244.36    16572.52    286.69 o
   5   2   2     3901.15     3874.49    226.40 o
   6   2   2     1058.12     1064.24    147.62 o
   7   2   2        2.46      -11.82    127.38 o
   8   2   2     2750.37     2720.76    261.46 o
   9   2   2      468.36      511.11    244.21 o
  10   2   2      180.50      189.49    212.67 o
  11   2   2       26.52      -18.29    154.53 o
  12   2   2     1572.68     1798.70    287.03 o
  13   2   2        0.24       -8.56    256.94 o
  14   2   2     2601.17     2665.57    351.00 o
  15   2   2      455.90      372.77    260.22 o
  16   2   2       28.53       24.61    229.06 o
  17   2   2      567.10      280.18    357.92 o
  18   2   2     2285.17     3489.97    507.76 o
  19   2   2      419.07      332.72    490.34 o
  20   2   2      493.00      382.55    317.62 o
  21   2   2      606.45      370.62    400.31 o
  22   2   2       19.87      305.11    535.25 o
  23   2   2     1890.95     1608.98    399.98 o
  24   2   2      374.58      543.53    399.87 o
  25   2   2       72.54       81.72    335.03 o
  26   2   2       21.71       65.88    356.47 o
  27   2   2        0.90      123.94    379.48 o
  28   2   2        4.94        1.11    350.17 o
  29   2   2        0.09      190.19    366.31 o
  30   2   2        2.76       68.65    627.60 o
  31   2   2       30.74      299.37    406.44 o
   1   3   2     1075.68     1202.50    120.67 o
   2   3   2      138.48      206.02     93.45 o
   3   3   2     3080.43     3323.11    125.86 o
   4   3   2     1690.61     1850.98    257.07 o
   5   3   2     1263.07     1116.13    173.41 o
   6   3   2     1336.65     1451.66    138.34 o
   7   3   2      187.32       83.98     87.45 o
   8   3   2       74.48       34.01    124.13 o
   9   3   2      700.80      875.38    215.95 o
  10   3   2        0.61       35.67    151.91 o
  11   3   2       87.25      129.56    142.75 o
  12   3   2      205.73      424.31    264.38 o
  13   3   2       17.42      117.86    293.41 o
  14   3   2        5.12       54.09    367.68 o
  15   3   2      322.27      387.19    284.73 o
  16   3   2      488.05      326.76    272.65 o
  17   3   2     1130.99     1019.86    401.09 o
  18   3   2        0.50       55.05    365.62 o
  19   3   2     2477.70     2510.96    492.85 o
  20   3   2        3.71      259.98    369.62 o
  21   3   2        4.05       35.87    463.45 o
  22   3   2      277.05      409.82    404.34 o
  23   3   2        3.88        7.35    454.53 o
  24   3   2      156.05      158.04    702.05 o
  25   3   2      406.14      167.48    404.23 o
  26   3   2       66.08      148.57    447.80 o
  27   3   2       59.18       88.23    374.97 o
  28   3   2       79.37      112.61    488.91 o
  29   3   2      111.40      317.12    458.42 o
  30   3   2        0.01      130.10    563.58 o
  31   3   2      107.38       49.93    666.46 o
   0   4   2       36.28       90.59    114.34 o
   1   4   2      246.21      259.05    103.09 o
   2   4   2      713.10      627.69    119.33 o
   3   4   2     5858.91     5742.37    192.96 o
   4   4   2        7.31       20.23     82.24 o
   5   4   2      243.94      215.60     90.25 o
   6   4   2    17089.40    16784.51    227.28 o
   7   4   2      822.23      791.29    130.09 o
   8   4   2     5543.07     5398.59    224.59 o
   9   4   2       98.71       30.31    103.85 o
  10   4   2     1943.21     2301.71    255.03 o
  11   4   2     1479.01     1593.12    200.60 o
  12   4   2     2188.11     2492.25    198.49 o
  13   4   2        0.08       34.17    178.10 o
  14   4   2      242.44      157.96    194.69 o
  15   4   2      468.19      542.06    289.47 o
  16   4   2     2008.85     2328.63    310.29 o
  17   4   2      459.42      700.39    257.70 o
  18   4   2       45.81       80.79    258.03 o
  19   4   2       31.32      131.44    446.22 o
  20   4   2      389.33      540.16    353.89 o
  21   4   2       10.14      -19.38    420.91 o
  22   4   2      962.34      845.06    429.62 o
  23   4   2       24.12       67.57    415.25 o
  24   4   2        3.30       57.28    605.86 o
  25   4   2        8.99       14.95    620.58 o
  26   4   2      214.27      154.48    377.84 o
  27   4   2      112.16       28.62    507.99 o
  28   4   2        3.09      162.16    419.74 o
  29   4   2       10.51       35.39    950.40 o
  30   4   2      129.13       68.89    469.08 o
  31   4   2       65.68       22.67    519.79 o
   1   5   2     2248.73     2462.92    167.40 o
   2   5   2     4387.26     4406.22    208.93 o
   3   5   2      184.22      193.23     88.89 o
   4   5   2      542.76      644.31    103.68 o
   5   5   2      833.19      856.73    116.31 o
   6   5   2      864.37      977.34    117.42 o
   7   5   2       48.37       44.31     88.35 o
   8   5   2     2345.62     2748.09    454.91 o
   9   5   2      156.56      274.35    123.01 o
  10   5   2       20.01       31.06    121.88 o
  11   5   2     1717.09     1850.37    204.57 o
  12   5   2     1121.32     1105.21    214.68 o
  13   5   2      200.67      219.16    222.77 o
  14   5   2        9.77      151.42    175.41 o
  15   5   2       44.49      255.93    216.79 o
  16   5   2       10.46       43.32    199.87 o
  17   5   2     1085.52      959.74    414.75 o
  18   5   2      893.28      803.22    456.05 o
  19   5   2      194.42      438.75    307.72 o
  20   5   2     1639.52     1633.50    512.44 o
  21   5   2      275.90      158.42    517.39 o
  22   5   2      647.66      614.02    375.16 o
  23   5   2      109.91      175.02    381.73 o
  24   5   2      644.94      632.98    361.97 o
  25   5   2        9.12      111.11    381.70 o
  26   5   2        7.67      170.68    459.10 o
  27   5   2       84.87       24.38    585.64 o
  28   5   2       52.31      227.99    502.06 o
  29   5   2        1.05       24.41    605.33 o
  30   5   2       23.82       18.31    873.21 o
   0   6   2     4875.37     5086.72    540.95 o
   1   6   2      132.32      236.90    156.75 o
   2   6   2     1092.82     1330.08    201.88 o
   3   6   2     1743.14     1919.91    180.47 o
   4   6   2     3310.23     3812.49    295.30 o
   5   6   2      133.52      148.49    114.31 o
   6   6   2      327.92      452.77    173.53 o
   7   6   2       22.90      -19.98    111.70 o
   8   6   2       24.04       87.97    102.90 o
   9   6   2      572.91      590.67    142.98 o
  10   6   2       25.59        1.98    153.76 o
  11   6   2       11.12      105.29    175.99 o
  12   6   2       91.14      232.52    157.32 o
  13   6   2      779.04      681.52    252.63 o
  14   6   2      209.10      284.06    196.98 o
  15   6   2      103.57      102.40    210.81 o
  16   6   2      493.72      577.14    295.41 o
  17   6   2       33.80       86.59    215.50 o
  18   6   2     5259.28     5564.71    512.25 o
  19   6   2      478.92      333.99    305.59 o
  20   6   2      571.37      639.98    298.18 o
  21   6   2       27.12      105.46    378.46 o
  22   6   2     1499.67     1386.52    502.15 o
  23   6   2      141.53      216.73    292.37 o
  24   6   2      685.95      826.38    497.33 o
  25   6   2       10.51      161.63    470.81 o
  26   6   2       79.42        3.47    343.59 o
  27   6   2       51.24      235.48    605.15 o
  28   6   2       14.79      125.45    434.39 o
  29   6   2       91.55      385.52    406.87 o
   1   7   2      232.59      106.52    136.81 o
   2   7   2     1409.77     1585.83    182.25 o
   3   7   2     1544.00     1711.58    163.38 o
   4   7   2     1361.75     1620.50    208.74 o
   5   7   2     1235.09     1289.30    153.65 o
   6   7   2      129.46      103.40    146.82 o
   7   7   2      803.47      833.45    205.09 o
   8   7   2      675.80      744.79    237.19 o
   9   7   2       96.83       79.92    166.68 o
  10   7   2       72.67      186.25     88.26 o
  11   7   2       13.69      135.58    211.51 o
  12   7   2       35.59      145.64    208.18 o
  13   7   2      153.40      105.64    226.71 o
  14   7   2       14.36       81.59    243.71 o
  15   7   2       38.70       89.78    199.60 o
  16   7   2      289.90      416.86    385.83 o
  17   7   2       99.32      112.77    270.98 o
  18   7   2      388.27      699.97    402.97 o
  19   7   2       69.44        4.94    445.11 o
  20   7   2      101.98       96.36    231.91 o
  21   7   2        0.21       50.46    367.38 o
  22   7   2       28.24      120.43    455.31 o
  23   7   2        4.33      325.41    403.27 o
  24   7   2       14.87      191.85    464.22 o
  25   7   2        0.94     -128.41    593.81 o
  26   7   2      113.51      295.75    473.32 o
  27   7   2       22.93      -10.47    408.58 o
  28   7   2      311.37      499.11    375.01 o
   0   8   2     1318.95     1515.17    341.81 o
   1   8   2       16.10        3.07    164.93 o
   2   8   2      139.71      134.06    199.96 o
   3   8   2     1158.23     1324.50    170.46 o
   4   8   2      362.80      433.57    224.56 o
   5   8   2      103.65      157.72    144.93 o
   6   8   2      625.31      717.17    139.34 o
   7   8   2       20.53       75.60    174.48 o
   8   8   2     2810.97     2848.32    252.09 o
   9   8   2     1554.79     1581.46    215.05 o
  10   8   2     2623.40     2588.23    296.79 o
  11   8   2      376.68      512.10    219.57 o
  12   8   2      814.80     1024.20    304.80 o
  13   8   2        0.97       27.13    266.96 o
  14   8   2     1820.47     1981.46    282.36 o
  15   8   2        3.59       19.50    333.41 o
  16   8   2      109.05      126.82    276.13 o
  17   8   2      429.35      245.58    280.78 o
  18   8   2      463.24      426.39    280.95 o
  19   8   2      116.69       43.73    291.40 o
  20   8   2     2138.99     2222.78    380.36 o
  22   8   2        7.26      136.44    321.59 o
  23   8   2       46.25       90.66    411.67 o
  24   8   2       22.85       73.09    327.72 o
  25   8   2        0.55      120.11    489.76 o
  26   8   2        1.08      240.02    610.20 o
  27   8   2        2.17      340.19    963.22 o
   1   9   2      614.16      842.11    359.52 o
   2   9   2      406.83      372.78    248.67 o
   3   9   2       62.45      215.57    271.72 o
   4   9   2     2829.32     2848.61    268.18 o
   5   9   2      709.28      791.56    173.33 o
   6   9   2      564.11      579.64    179.20 o
   7   9   2      603.90      591.72    240.79 o
   8   9   2       73.03      180.47    178.92 o
   9   9   2      316.31      281.84    270.07 o
  10   9   2      441.26      539.47    232.00 o
  11   9   2      145.12      186.17    258.84 o
  12   9   2       48.24       84.70    289.48 o
  13   9   2      515.66      486.24    452.14 o
  14   9   2        6.27       94.73    246.30 o
  15   9   2      406.82      173.32    322.10 o
  16   9   2       15.10      262.89    301.79 o
  17   9   2      295.77      306.06    442.22 o
  18   9   2        5.55      293.97    431.89 o
  19   9   2        1.83      160.72    311.07 o
  20   9   2        3.13      312.81    406.49 o
  21   9   2      356.86      328.16    339.00 o
  22   9   2      128.37      101.35    328.76 o
  23   9   2      216.33      255.85    309.80 o
  24   9   2        0.01      257.35    491.83 o
  25   9   2       16.57      310.64    400.56 o
  26   9   2       23.84      115.84    402.90 o
   0  10   2     3121.66     3023.88    352.13 o
   1  10   2      103.92       58.70    276.88 o
   2  10   2     3969.12     3888.57    320.92 o
   3  10   2        4.72      191.00    776.80 o
   4  10   2      479.12      224.41    270.13 o
   5  10   2        2.25      163.00    226.06 o
   6  10   2      625.73      691.91    430.21 o
   7  10   2      337.25      239.94    207.18 o
   8  10   2      231.66      204.45    177.58 o
   9  10   2      164.71       93.87    231.81 o
  10  10   2      206.30      236.59    225.32 o
  11  10   2      898.73      670.93    227.91 o
  12  10   2      197.58      200.06    331.07 o
  13  10   2      155.53      210.25    204.11 o
  14  10   2       21.06      101.26    225.42 o
  15  10   2      297.89      426.45    259.07 o
  16  10   2      252.68      199.16    249.20 o
  17  10   2        1.26       -0.46    227.06 o
  18  10   2        2.12       51.09    281.59 o
  19  10   2       53.23      196.02    291.08 o
  20  10   2        1.01       63.36    306.90 o
  21  10   2      543.43      341.48    369.01 o
  22  10   2      121.14      156.50    419.76 o
  23  10   2       36.84      290.41    482.73 o
  24  10   2      111.90       38.05    360.33 o
  25  10   2       18.50       20.31    468.00 o
   1  11   2        0.19      106.72    321.53 o
   2  11   2      153.25      132.98    350.79 o
   3  11   2      603.99      619.06    383.10 o
   4  11   2      341.72      121.25    347.89 o
   5  11   2      504.17      476.61    303.96 o
   6  11   2     1211.56     1104.67    266.80 o
   7  11   2       15.54        5.31    290.84 o
   8  11   2       84.08       92.64    212.81 o
   9  11   2      153.63      257.02    250.46 o
  10  11   2       56.86       35.14    244.07 o
  11  11   2       59.49       -8.21    300.41 o
  12  11   2        6.20       49.33    239.88 o
  13  11   2       74.58      -31.91    243.28 o
  14  11   2      308.71      464.88    435.45 o
  15  11   2       94.45       76.67    294.44 o
  16  11   2       20.39       30.31    287.87 o
  17  11   2        5.77      -18.07    315.95 o
  18  11   2      264.96      272.22    308.80 o
  19  11   2        6.13      228.20    355.65 o
  20  11   2      113.18      467.70    414.11 o
  21  11   2       87.44      217.31    449.66 o
  22  11   2       29.21      164.84    336.28 o
  23  11   2       92.84      375.89    646.52 o
   0  12   2        0.94      342.19    340.07 o
   1  12   2      405.37      383.35    345.25 o
   2  12   2     1681.09     1697.20    340.38 o
   3  12   2       49.66       91.33    260.71 o
   4  12   2      772.08      977.78    541.84 o
   5  12   2      173.09      173.24    335.71 o
   6  12   2      544.71      694.83    232.67 o
   7  12   2       26.40       37.34    248.27 o
   8  12   2      140.93      109.98    217.11 o
   9  12   2      149.20      228.83    401.78 o
  10  12   2     1069.13     1046.05    276.45 o
  11  12   2      189.65      232.15    223.46 o
  12  12   2     2229.34     1849.37    331.08 o
  13  12   2      183.09      285.05    403.37 o
  14  12   2      714.97      848.86    303.74 o
  15  12   2      549.32      690.80    422.82 o
  16  12   2      132.50      255.92    365.29 o
  17  12   2      717.17      713.37    485.09 o
  18  12   2       62.34      176.17    401.33 o
  19  12   2        7.13       82.73    463.62 o
  20  12   2       88.74      159.11    452.90 o
  21  12   2       26.57      104.11    314.88 o
   1  13   2      896.74      968.32    323.96 o
   2  13   2       19.96       63.35    353.38 o
   3  13   2        0.27      123.81    332.37 o
   4  13   2      190.09      449.39    562.39 o
   5  13   2      172.52      270.34    416.79 o
   6  13   2       18.34      105.26    326.43 o
   7  13   2      379.07      322.01    389.98 o
   8  13   2       45.83       64.27    285.13 o
   9  13   2        2.40       -5.74    331.55 o
  10  13   2      598.83      589.37    354.98 o
  11  13   2      260.95      374.97    323.57 o
  12  13   2        3.74      143.67    236.23 o
  13  13   2      270.33      334.69    273.92 o
  14  13   2      399.77      365.86    266.42 o
  15  13   2      114.62      195.62    283.11 o
  16  13   2       98.21      163.15    357.86 o
  17  13   2        1.68      169.99    300.79 o
  18  13   2      354.09      432.55    266.83 o
  19  13   2       17.18       97.34    308.01 o
   0  14   2      332.81      489.05    431.36 o
   1  14   2      673.12      653.87    384.68 o
   2  14   2      915.50      742.99    415.59 o
   3  14   2      139.14      414.38    337.69 o
   4  14   2      171.42      356.02    325.58 o
   5  14   2        0.00       93.32    320.15 o
   6  14   2        0.18      101.43    385.35 o
   7  14   2       35.43       63.77    433.24 o
   8  14   2       37.60      102.90    484.90 o
   9  14   2      237.19      506.82    323.68 o
  10  14   2       54.23      284.72    408.61 o
  11  14   2        2.67      180.90    485.28 o
  12  14   2       72.78      230.46    272.31 o
  13  14   2        0.02      196.81    365.84 o
  14  14   2        2.74      172.03    281.13 o
  15  14   2      133.36      287.42    392.08 o
  16  14   2        0.32       75.27    366.95 o
   1  15   2      663.59      881.42    359.26 o
   2  15   2      136.97      322.45    532.43 o
   3  15   2       21.70      103.89    269.12 o
   4  15   2       23.07      411.38    505.26 o
   5  15   2        0.51      193.24    338.41 o
   6  15   2     1219.37     1195.35    331.89 o
   7  15   2       48.69       48.37    356.32 o
   8  15   2      132.15      197.29    312.96 o
   9  15   2       10.52       98.91    308.13 o
  10  15   2      300.93      365.37    389.23 o
  11  15   2        1.75      183.50    296.47 o
  12  15   2       69.41       72.02    318.31 o
   0  16   2      880.94     1074.41    479.16 o
   1  16   2      438.85      744.42    370.23 o
   2  16   2      149.96      277.44    438.99 o
   3  16   2       34.74      251.40    499.50 o
   4  16   2      288.36      653.66    374.47 o
   1   1   3     3368.74     3453.68    119.13 o
   2   1   3      893.86      876.40    142.34 o
   3   1   3     3383.47     3321.96    151.21 o
   4   1   3      240.20      257.92     96.46 o
   5   1   3     5949.15     5386.88    270.56 o
   6   1   3     2035.23     2216.13    180.29 o
   7   1   3     3007.38     3106.25    179.35 o
   8   1   3     1575.29     1453.26    257.66 o
   9   1   3       16.21      132.00    206.54 o
  10   1   3     2410.26     2128.73    292.24 o
  11   1   3       52.39       46.00    226.35 o
  12   1   3       12.79        6.13    313.62 o
  13   1   3       43.32       73.82    252.24 o
  14   1   3        0.71      103.55    417.53 o
  15   1   3        1.63      128.95    268.43 o
  16   1   3        6.35       25.52    382.51 o
  17   1   3       52.60      120.46    268.49 o
  18   1   3      452.62      411.61    389.92 o
  19   1   3        0.05       41.38    497.43 o
  20   1   3       18.87      113.27    385.96 o
  21   1   3        1.44       16.45    364.35 o
  22   1   3      827.65      799.02    387.87 o
  23   1   3        0.57      237.91    411.25 o
  24   1   3       75.53      283.35    399.92 o
  25   1   3      780.15      418.90    389.32 o
  26   1   3      186.51       38.94    436.95 o
  27   1   3      147.02      220.36    408.09 o
  28   1   3       70.16      142.18    371.56 o
  29   1   3      310.38      720.94    481.94 o
  30   1   3        9.42      248.97    893.35 o
   0   2   3     3099.98     2901.88    173.13 o
   1   2   3      540.23      362.34    123.43 o
   2   2   3     2067.66     2107.91    162.60 o
   3   2   3       49.80       54.99     97.60 o
   4   2   3      682.55      771.93    131.07 o
   5   2   3     1838.04     2017.70    180.27 o
   6   2   3      363.38      341.39    129.52 o
   7   2   3      160.04       82.81    121.83 o
   8   2   3      260.60      278.70    163.76 o
   9   2   3       56.48        1.44    209.54 o
  10   2   3     1699.49     1902.49    220.74 o
  11   2   3       27.82       80.99    174.32 o
  12   2   3       86.23      106.64    186.96 o
  13   2   3      423.40      411.06    242.79 o
  14   2   3       89.20       11.21    201.04 o
  15   2   3      229.02      317.03    301.14 o
  16   2   3       33.10      122.22    438.40 o
  17   2   3        8.19      -34.81    269.15 o
  18   2   3      185.65      160.00    275.93 o
  19   2   3      618.46      497.09    485.25 o
  20   2   3        0.07       38.71    374.60 o
  21   2   3      267.80      129.20    356.55 o
  22   2   3       23.19       67.07    395.10 o
  23   2   3     1073.07      828.22    435.15 o
  24   2   3     1221.20      814.17    381.97 o
  25   2   3       41.38       76.85    481.33 o
  26   2   3        3.53      172.90    400.50 o
  27   2   3       91.86      279.15    432.76 o
  28   2   3      213.38      240.79    512.29 o
  29   2   3        5.24      210.41    447.77 o
  30   2   3        4.89       82.89    540.76 o
   1   3   3       29.38      -20.02     84.16 o
   2   3   3     3101.60     3365.21    176.85 o
   3   3   3     3481.03     3626.14    144.68 o
   4   3   3     1665.40     1611.94    150.79 o
   5   3   3     2993.50     3180.35    173.24 o
   6   3   3     1362.09     1435.30    210.33 o
   7   3   3      171.47      222.76    150.44 o
   8   3   3       26.02       64.31    177.68 o
   9   3   3      353.06      418.52    181.14 o
  10   3   3        0.28      106.42    195.60 o
  11   3   3        0.35       38.87    348.64 o
  12   3   3      254.19      409.24    214.11 o
  13   3   3      350.95      368.28    255.39 o
  14   3   3     2195.41     2245.77    398.29 o
  15   3   3      504.04      505.65    340.16 o
  16   3   3      797.61      410.13    441.95 o
  17   3   3      521.38      686.22    445.75 o
  18   3   3      114.15      247.17    444.83 o
  19   3   3      765.41      553.73    344.05 o
  20   3   3       44.28      136.55    394.99 o
  21   3   3        1.27       41.29    369.67 o
  22   3   3      963.93      995.22    335.39 o
  23   3   3      906.77      635.51    395.50 o
  24   3   3      287.90      313.48    416.89 o
  25   3   3      292.31      -11.03    375.46 o
  26   3   3      116.56      456.90    666.62 o
  27   3   3      299.67      176.45    480.24 o
  28   3   3       19.41      148.40    638.87 o
  29   3   3        7.69      417.87    536.64 o
  30   3   3       32.34      172.75    469.01 o
   0   4   3     3739.66     3825.79    293.24 o
   1   4   3     4647.83     4848.62    184.88 o
   2   4   3     1365.11     1190.00    259.36 o
   3   4   3       36.81      133.66    122.52 o
   4   4   3     1548.92     1600.31     63.28 o
   5   4   3     1181.24     1445.74    257.46 o
   6   4   3      179.40      182.17    149.28 o
   7   4   3      271.03      239.26    146.51 o
   8   4   3     4364.06     4552.40    270.91 o
   9   4   3      869.37      988.25    200.51 o
  10   4   3      359.88      424.36    216.10 o
  11   4   3      247.72      246.68    243.39 o
  12   4   3       50.78       66.13    326.72 o
  13   4   3      155.82      240.01    237.32 o
  14   4   3      296.23      397.93    233.26 o
  15   4   3      943.73     1347.00    461.86 o
  16   4   3        1.19       66.05    447.65 o
  17   4   3      425.50      553.02    475.71 o
  18   4   3     2170.39     2300.76    552.26 o
  19   4   3      226.68      220.71    355.06 o
  20   4   3      974.50     1112.29    316.50 o
  21   4   3        2.37       35.55    459.26 o
  22   4   3       91.35      198.32    652.01 o
  23   4   3        6.92      122.89    410.07 o
  24   4   3       16.84      126.03    478.58 o
  25   4   3      176.22      228.48    427.93 o
  26   4   3        1.31      381.74    517.21 o
  27   4   3      127.79      241.21    397.82 o
  28   4   3        0.99      323.31    491.15 o
  29   4   3       17.23       76.69    536.58 o
   1   5   3     6228.70     6109.46    166.34 o
   2   5   3     3920.49     4084.67    186.51 o
   3   5   3      998.51     1009.49    166.93 o
   4   5   3       32.04       56.02    155.84 o
   5   5   3       33.45      131.67    143.89 o
   6   5   3       66.81       68.85    159.45 o
   7   5   3      312.73      427.00    175.49 o
   8   5   3        6.36       10.88    124.00 o
   9   5   3        8.63      -16.83    176.24 o
  10   5   3      604.27      710.45    137.94 o
  11   5   3      780.55      907.63    184.85 o
  12   5   3       53.74       99.78    243.13 o
  13   5   3       86.56      153.77    203.48 o
  14   5   3      220.90      261.74    166.71 o
  15   5   3      216.95      341.49    232.31 o
  16   5   3     2536.58     2550.63    303.44 o
  17   5   3       91.16       -6.49    246.45 o
  18   5   3       79.70      103.28    468.55 o
  19   5   3       39.66      117.20    331.89 o
  20   5   3      536.63      360.18    462.51 o
  21   5   3       31.61       60.09    291.56 o
  22   5   3      282.96      197.97    498.13 o
  23   5   3       33.92      247.44    474.04 o
  24   5   3        0.11      121.26    493.28 o
  25   5   3        1.02      162.93    594.65 o
  26   5   3        2.36      267.09    530.41 o
  27   5   3        2.21      417.35    514.39 o
  28   5   3        0.22      184.08    676.66 o
  29   5   3       13.16      559.99    703.69 o
   0   6   3      600.67      798.46    164.93 o
   1   6   3       11.61       10.94    108.92 o
   2   6   3      186.72      187.91    102.31 o
   3   6   3     2948.14     2884.49    169.16 o
   4   6   3      667.27      606.27    152.45 o
   5   6   3      130.68       80.15    138.43 o
   6   6   3       14.46       34.80    188.17 o
   7   6   3      432.94      507.35    254.67 o
   8   6   3        2.55       47.47    179.18 o
   9   6   3      129.99      141.59    137.01 o
  10   6   3      570.35      745.68    159.27 o
  11   6   3       72.41       90.72    144.43 o
  12   6   3     1328.82     1611.86    231.34 o
  13   6   3       83.74       82.43    201.01 o
  14   6   3     1140.05     1189.94    442.00 o
  15   6   3      429.11      322.12    242.47 o
  16   6   3      591.32      536.65    331.36 o
  17   6   3     1401.01     1362.66    323.51 o
  18   6   3      468.42      592.10    310.95 o
  19   6   3      967.90      745.20    330.81 o
  20   6   3       31.82       83.40    368.61 o
  21   6   3        7.05       -0.24    259.17 o
  22   6   3       61.67       58.40    284.83 o
  23   6   3      312.42      173.45    310.85 o
  24   6   3       70.12        9.77    430.38 o
  25   6   3        5.77      120.45    518.26 o
  26   6   3        4.81      181.77    411.88 o
  27   6   3      250.98      494.19    482.15 o
  28   6   3       28.03      287.89    623.99 o
   1   7   3      688.10      443.67    213.82 o
   2   7   3       34.37      -11.19    174.63 o
   3   7   3     1479.03     1428.33    211.56 o
   4   7   3       48.81      140.62    160.30 o
   5   7   3       28.82      103.26    190.92 o
   6   7   3      945.26      877.46    233.46 o
   7   7   3      745.87      825.54    180.93 o
   8   7   3       38.80       93.15    167.31 o
   9   7   3       38.24       49.82    180.24 o
  10   7   3        0.67      154.10    186.80 o
  11   7   3      464.31      441.83    299.34 o
  12   7   3      351.42      341.41    190.61 o
  13   7   3     1600.55     1256.49    349.11 o
  14   7   3       21.17       75.57    297.47 o
  15   7   3       61.27      186.69    300.64 o
  16   7   3      202.01      127.23    246.56 o
  17   7   3      118.45       93.80    343.03 o
  18   7   3       11.51        8.76    236.81 o
  19   7   3      155.55       44.88    312.67 o
  20   7   3     1999.37     1976.76    361.94 o
  21   7   3      229.09      501.98    405.49 o
  22   7   3       17.40      -66.82    869.55 o
  23   7   3      119.82      -44.79    496.33 o
  24   7   3        1.19      -19.76    361.31 o
  25   7   3        4.09      148.90    425.79 o
  26   7   3        7.38       31.86    427.35 o
  27   7   3       91.03       61.00    462.21 o
   0   8   3        0.92     -166.37    349.69 o
   1   8   3      762.50      645.25    324.47 o
   2   8   3      920.46      779.08    336.70 o
   3   8   3      643.00      675.07    208.75 o
   4   8   3     1206.78     1106.95    224.04 o
   5   8   3      994.02      996.27    237.27 o
   6   8   3     2640.03     2936.93    289.61 o
   7   8   3     1239.20     1217.37    205.54 o
   8   8   3      384.53      551.16    171.20 o
   9   8   3      204.97      188.54    183.55 o
  10   8   3       50.85      153.51    187.55 o
  11   8   3      103.63       33.73    169.09 o
  12   8   3      976.66      680.94    320.79 o
  13   8   3       29.89       98.06    190.98 o
  14   8   3      326.09      238.77    237.50 o
  15   8   3      368.16      365.53    272.87 o
  16   8   3        3.36       86.28    196.21 o
  17   8   3      452.71      333.69    572.67 o
  18   8   3      384.35      417.89    250.76 o
  19   8   3      105.38      137.80    190.32 o
  20   8   3        0.82       13.90    315.89 o
  21   8   3      474.20      424.43    389.33 o
  22   8   3        0.66      190.28    310.11 o
  23   8   3        6.17        2.44    565.06 o
  24   8   3       14.91      151.29    572.31 o
  25   8   3       62.83        9.15    465.74 o
  26   8   3       86.63      264.22    404.68 o
   1   9   3      331.73      311.97    229.54 o
   2   9   3        0.00      160.55    257.33 o
   3   9   3        1.08      -34.89    324.67 o
   4   9   3       25.27       80.15    258.53 o
   5   9   3     3022.82     3106.10    273.67 o
   6   9   3        1.06       72.74    210.56 o
   7   9   3      109.69      140.67    192.91 o
   8   9   3       15.98      -63.45    191.33 o
   9   9   3      292.05      377.01    182.13 o
  10   9   3      133.45      177.97    232.54 o
  11   9   3     2136.05     1972.30    288.13 o
  12   9   3      183.70      205.88    276.25 o
  13   9   3     1166.12     1038.07    270.81 o
  14   9   3      438.81      294.35    233.10 o
  15   9   3        5.81       16.52    185.00 o
  16   9   3     1457.73     1270.16    361.43 o
  17   9   3      312.69      140.35    228.13 o
  18   9   3       86.76       57.58    254.18 o
  19   9   3       17.39      201.36    243.74 o
  20   9   3       43.20      164.75    283.41 o
  22   9   3       32.07      177.63    362.42 o
  23   9   3      226.22      430.93    455.18 o
  24   9   3       69.90      111.59    420.42 o
  25   9   3       99.26       49.76    376.25 o
   0  10   3      147.37      453.69    489.08 o
   1  10   3      222.51      416.76    269.78 o
   2  10   3     1498.66     1544.07    475.54 o
   3  10   3      440.50      365.13    293.85 o
   4  10   3       66.19      -19.98    303.41 o
   5  10   3      174.18       37.44    179.47 o
   6  10   3      197.90      156.65    291.34 o
   7  10   3        2.39       26.89    232.43 o
   8  10   3       65.85      111.97    211.63 o
   9  10   3        0.34      129.74    188.55 o
  10  10   3        8.70      -15.46    167.16 o
  11  10   3       14.44      -11.54    183.15 o
  12  10   3     1838.02     1596.89    256.46 o
  13  10   3      285.53      252.45    237.81 o
  14  10   3      162.79      159.72    208.05 o
  15  10   3       16.16      140.77    464.93 o
  16  10   3       22.24       25.48    209.47 o
  17  10   3        9.81      146.55    248.71 o
  18  10   3      298.69      147.80    274.74 o
  19  10   3      273.90      169.58    411.76 o
  20  10   3        0.78       73.96    470.67 o
  21  10   3       15.10       23.83    413.87 o
  22  10   3      219.96      121.45    267.23 o
  23  10   3      109.49      -12.42    279.92 o
   1  11   3      238.42      324.48    415.79 o
   2  11   3      479.11      447.99    428.91 o
   3  11   3       35.01       81.28    261.42 o
   4  11   3     2859.88     2833.54    380.94 o
   5  11   3      374.84      646.67    353.16 o
   6  11   3       63.44      102.88    245.87 o
   7  11   3       75.50       90.24    198.13 o
   8  11   3       31.72       63.86    289.73 o
   9  11   3      126.52       11.59    449.12 o
  10  11   3       21.74       97.78    253.31 o
  11  11   3      586.97      632.33    257.05 o
  12  11   3       73.49      149.69    435.21 o
  13  11   3     1224.85     1087.28    299.55 o
  14  11   3       46.08      -33.79    218.42 o
  15  11   3       60.09       41.93    310.53 o
  16  11   3      179.99      227.74    295.49 o
  17  11   3      124.28      204.14    433.02 o
  18  11   3      307.40      112.76    225.68 o
  19  11   3      516.90      601.36    344.55 o
  20  11   3       77.45       86.51    268.64 o
  21  11   3      404.08      434.38    318.95 o
  22  11   3       20.96      156.62    489.77 o
   0  12   3      697.56      586.56    358.69 o
   1  12   3      176.99      242.33    374.08 o
   2  12   3      109.65      246.54    305.10 o
   3  12   3       91.85      192.31    356.90 o
   4  12   3      444.47      392.78    302.57 o
   5  12   3       59.75       26.83    247.29 o
   6  12   3       35.19       39.27    279.03 o
   7  12   3      199.13      199.91    389.44 o
   8  12   3       84.86       20.64    204.52 o
   9  12   3       24.06       54.99    205.92 o
  10  12   3      534.98      477.60    290.39 o
  11  12   3       23.76      264.79    283.94 o
  12  12   3      297.93      292.58    228.21 o
  13  12   3      215.18      386.62    365.31 o
  14  12   3       13.68      193.92    333.37 o
  15  12   3       32.46       35.78    277.48 o
  16  12   3        0.02       58.90    195.06 o
  17  12   3       18.25      140.48    273.76 o
  18  12   3        3.79      233.92    299.71 o
  19  12   3       11.01      432.10    528.92 o
   1  13   3     1178.84     1205.33    328.35 o
   2  13   3       63.08      347.45    270.32 o
   3  13   3       15.92      206.33    332.44 o
   4  13   3       24.72      114.44    257.14 o
   5  13   3       44.41      220.65    459.30 o
   6  13   3       19.37       88.63    395.76 o
   7  13   3      372.14      374.82    437.32 o
   8  13   3      325.06      463.31    391.03 o
   9  13   3       31.23      218.53    413.74 o
  10  13   3        3.98      203.70    318.44 o
  11  13   3      395.80      388.97    240.02 o
  12  13   3        0.13      199.25    429.51 o
  13  13   3      407.32      367.77    252.19 o
  14  13   3       18.67      122.13    255.42 o
  15  13   3        0.08       61.03    478.97 o
  16  13   3        1.72      246.44    254.71 o
  17  13   3      207.73      188.14    316.06 o
   0  14   3     1058.13     1321.02    363.52 o
   1  14   3      573.54      581.41    366.59 o
   2  14   3      385.13      424.58    315.67 o
   3  14   3       20.40      235.79    299.45 o
   4  14   3      281.80      474.56    481.23 o
   5  14   3        0.02      310.05    667.41 o
   6  14   3      334.72      307.70    467.16 o
   7  14   3       61.23      166.32    569.72 o
   8  14   3      156.98       85.82    576.25 o
   9  14   3      152.37      292.58    284.96 o
  10  14   3       23.01      102.89    380.52 o
  11  14   3       55.22      111.64    475.28 o
  12  14   3      158.78       98.84    319.67 o
  13  14   3      154.41      178.06    268.08 o
   1  15   3      113.76      361.68    338.72 o
   2  15   3       91.62      163.91    392.59 o
   3  15   3      140.28      316.62    355.32 o
   4  15   3      275.95      317.97    318.01 o
   5  15   3      200.23      397.85    754.37 o
   6  15   3      355.07      397.36    331.35 o
   7  15   3       11.27      107.28    698.53 o
   8  15   3       50.92      167.99    376.09 o
   9  15   3        3.86      164.38    470.28 o
   0   0   4    14083.19    13466.01    472.20 o
   1   0   4      190.53      103.56    112.61 o
   2   0   4     1348.91     1174.77    318.14 o
   3   0   4        0.78      -99.49    120.41 o
   4   0   4     1977.17     2135.68    177.99 o
   5   0   4       74.73       13.83    120.22 o
   6   0   4        7.66      -28.05    139.70 o
   7   0   4      120.04       61.41    136.84 o
   8   0   4      697.76      528.05    324.02 o
   9   0   4     1093.09     1042.83    190.34 o
  10   0   4       73.28      338.52    322.70 o
  11   0   4       12.41       34.83    359.31 o
  12   0   4      137.65      149.10    307.86 o
  13   0   4       70.78      178.31    328.86 o
  14   0   4      750.07      400.92    352.08 o
  15   0   4        0.82      237.68    534.24 o
  16   0   4       62.00      193.65    473.79 o
  17   0   4     1681.64     1123.58    419.79 o
  18   0   4        4.08      175.76    532.16 o
  19   0   4      515.80      416.52    424.90 o
  20   0   4       69.77      292.59    571.19 o
  21   0   4        0.70       70.43    460.75 o
  22   0   4       66.50      347.86    336.12 o
  23   0   4     2510.65     2120.15    516.47 o
  24   0   4      364.49      516.58    388.49 o
  25   0   4       14.57     1015.39    924.47 o
  26   0   4        7.16      471.07    620.36 o
  27   0   4      426.16       89.94    598.05 o
  29   0   4       83.99      -36.92    699.61 o
   1   1   4      173.37      170.45     97.86 o
   2   1   4      611.91      605.90    142.45 o
   3   1   4     1346.64     1352.13    152.26 o
   4   1   4      995.36     1016.43    120.26 o
   5   1   4      255.36      146.82    127.09 o
   6   1   4      785.60      715.06    185.51 o
   7   1   4      493.65      423.27    208.59 o
   8   1   4      134.67      165.75    123.01 o
   9   1   4      905.94     1005.45    315.36 o
  10   1   4      397.12      413.82    234.35 o
  11   1   4       40.66        0.79    155.73 o
  12   1   4      494.20      320.85    272.85 o
  13   1   4       54.25       17.52    208.21 o
  14   1   4       28.36       83.03    529.82 o
  15   1   4      587.21      391.15    323.51 o
  16   1   4        0.00        6.12    303.80 o
  17   1   4      153.03      357.50    428.64 o
  18   1   4      119.00       51.49    418.59 o
  19   1   4      330.42      213.31    455.92 o
  20   1   4        6.41       96.01    292.06 o
  21   1   4      107.60      220.66    294.62 o
  22   1   4      377.98      180.23    317.88 o
  23   1   4      778.98      462.64    477.55 o
  24   1   4       62.26       18.26    309.68 o
  25   1   4        0.54      184.96    478.45 o
  26   1   4      231.03      491.63    599.26 o
  27   1   4      164.72      257.62    396.73 o
  28   1   4        8.98      219.08    442.58 o
  29   1   4       38.52      299.92   1035.53 o
   0   2   4      455.70      532.01    130.54 o
   1   2   4     3095.66     3109.66    215.14 o
   2   2   4       95.76      145.36    122.90 o
   3   2   4      200.92      241.95    124.94 o
   4   2   4       47.97       12.61    110.67 o
   5   2   4     3692.52     3865.83    191.71 o
   6   2   4      399.50      512.30    219.69 o
   7   2   4      778.33      833.44    242.13 o
   8   2   4     2236.66     2171.30    274.09 o
   9   2   4        0.19       60.85    182.07 o
  10   2   4       22.23       28.60    177.89 o
  11   2   4       80.86      116.45    142.72 o
  12   2   4     1349.08     1070.01    619.67 o
  13   2   4       69.19       72.80    249.87 o
  14   2   4       17.44      170.47    334.06 o
  15   2   4      159.27       60.43    256.31 o
  16   2   4     1013.86      682.64    484.13 o
  17   2   4      337.09      370.21    357.65 o
  18   2   4        2.40      271.49    384.91 o
  19   2   4       20.42       50.19    266.11 o
  20   2   4      110.67      208.57    405.83 o
  21   2   4      119.19      327.93    508.00 o
  22   2   4      187.01      223.13    466.03 o
  23   2   4        0.05      -43.40    439.93 o
  24   2   4      411.47      245.54    529.29 o
  25   2   4       73.58      181.87    452.28 o
  26   2   4      142.13      123.67    475.06 o
  27   2   4      102.00      285.00    524.56 o
  28   2   4       57.29      142.22    430.80 o
  29   2   4        4.74      158.72    539.91 o
   1   3   4      715.87      787.60    171.66 o
   2   3   4      932.58     1090.81    197.34 o
   3   3   4     1540.62     1890.18    234.69 o
   4   3   4       25.54      148.82    160.47 o
   5   3   4       81.50      149.13    135.98 o
   6   3   4      169.45      212.20    178.83 o
   7   3   4      544.70      762.72    248.45 o
   8   3   4      967.04     1019.60    286.33 o
   9   3   4     1416.19     1436.78    213.39 o
  10   3   4       90.54      145.08    230.47 o
  11   3   4      467.36      554.54    257.08 o
  12   3   4      227.21      156.91    284.33 o
  13   3   4     1829.80     1706.53    358.52 o
  14   3   4        2.19      149.60    308.98 o
  15   3   4       36.11      191.72    272.02 o
  16   3   4       72.98      103.29    281.64 o
  17   3   4        1.51       30.80    366.87 o
  18   3   4       11.30      274.31    309.56 o
  19   3   4      767.55      891.24    414.94 o
  20   3   4      209.57      331.31    397.97 o
  21   3   4       81.84      212.74    446.49 o
  22   3   4       49.17      -22.23    422.64 o
  23   3   4       88.62      446.48    519.65 o
  24   3   4       19.30      222.24    493.73 o
  25   3   4       81.29       81.90    339.28 o
  26   3   4        8.23     -101.87    472.06 o
  27   3   4       27.79      236.72    464.76 o
  28   3   4        3.82      137.91    983.66 o
   0   4   4     7135.64     7034.36    288.41 o
   1   4   4      118.08       95.18    161.37 o
   2   4   4      597.36      601.28    240.41 o
   3   4   4       14.99       99.11    132.37 o
   4   4   4      142.98      263.94    172.14 o
   5   4   4     1737.26     1889.52    230.91 o
   6   4   4      287.05      321.88    163.08 o
   7   4   4      524.69      593.60    225.71 o
   8   4   4      281.38      211.99    168.26 o
   9   4   4      134.88      246.99    200.50 o
  10   4   4       22.84      158.84    196.77 o
  11   4   4       23.85       52.36    201.16 o
  12   4   4      569.34      532.88    266.77 o
  13   4   4     1323.93     1045.93    341.68 o
  14   4   4      166.64      235.52    389.62 o
  15   4   4        6.02      142.48    380.42 o
  16   4   4       58.81       96.39    314.77 o
  17   4   4      813.71      555.38    384.06 o
  18   4   4     2334.34     2277.65    396.11 o
  19   4   4       10.89       72.62    318.88 o
  20   4   4      439.12      437.60    434.95 o
  21   4   4       35.29       25.58    364.52 o
  22   4   4      105.03      191.41    347.48 o
  23   4   4      121.72      455.20    497.78 o
  24   4   4       73.15      429.15    414.65 o
  25   4   4       17.40      187.47    640.50 o
  26   4   4        0.17     -114.14    441.82 o
  27   4   4       43.88       31.12    655.37 o
  28   4   4        1.23      -28.07    542.07 o
   1   5   4     1164.09     1010.95    253.67 o
   2   5   4     1655.85     1820.73    312.39 o
   3   5   4     2830.51     2744.56    225.97 o
   4   5   4      388.51      496.02    259.66 o
   5   5   4      168.71      286.97    210.66 o
   6   5   4      109.02      166.14    199.08 o
   7   5   4     3056.22     3204.86    290.24 o
   8   5   4      561.18      717.62    285.52 o
   9   5   4       33.15      165.54    178.53 o
  10   5   4      738.98      853.32    259.96 o
  11   5   4        0.51       60.26    212.86 o
  12   5   4       45.09       81.07    230.03 o
  13   5   4      634.13      567.34    381.73 o
  14   5   4       64.21      256.67    293.88 o
  15   5   4        4.05       -5.38    285.29 o
  16   5   4       87.49       38.38    235.70 o
  17   5   4       65.79        2.30    206.47 o
  18   5   4      494.46      521.70    396.52 o
  19   5   4      129.40       87.65    459.04 o
  20   5   4      205.01      526.43    478.76 o
  21   5   4       48.59       44.46    342.50 o
  22   5   4        0.14      165.03    631.98 o
  23   5   4       20.23      321.89    793.27 o
  24   5   4        1.88      123.16    307.21 o
  25   5   4       58.58      113.77    393.95 o
  26   5   4        8.47      133.46    356.59 o
  27   5   4      186.57      349.52    561.77 o
   0   6   4      920.09      730.98    185.68 o
   1   6   4       22.21       80.17    140.75 o
   2   6   4      171.49      181.17    169.99 o
   3   6   4      158.06      155.02    230.69 o
   4   6   4       23.41      157.56    203.38 o
   5   6   4      478.27      531.84    176.10 o
   6   6   4     2463.21     2594.39    203.53 o
   7   6   4        8.14      195.47    261.97 o
   8   6   4      796.58      778.54    317.10 o
   9   6   4       13.07      151.81    448.74 o
  10   6   4      748.15      674.17    347.28 o
  11   6   4      922.46      931.61    379.11 o
  12   6   4      402.10      112.69    443.83 o
  13   6   4      324.03      368.84    287.86 o
  14   6   4       36.95       78.89    340.77 o
  15   6   4        9.02       -8.18    283.49 o
  16   6   4      150.67       94.08    185.17 o
  17   6   4      564.08      460.25    291.41 o
  18   6   4      470.06      199.41    222.16 o
  19   6   4        2.05       12.79    212.02 o
  20   6   4       37.28       67.62    378.63 o
  21   6   4      957.20      753.54    270.93 o
  22   6   4      502.94      347.76    262.47 o
  23   6   4       70.06      231.48    495.65 o
  24   6   4      263.89      411.75    406.61 o
  25   6   4        5.36      608.69    655.65 o
  26   6   4        0.54      183.54    401.69 o
   1   7   4      508.55      496.25    167.31 o
   2   7   4      177.77      140.29    142.08 o
   3   7   4      694.28      934.02    261.54 o
   4   7   4      129.98      151.67    232.44 o
   5   7   4     1164.28     1028.77    339.79 o
   6   7   4       31.26       13.66    181.24 o
   7   7   4      293.19      333.17    274.08 o
   8   7   4      306.10      305.25    336.25 o
   9   7   4       65.50      101.65    241.51 o
  10   7   4     1812.95     1622.95    564.42 o
  11   7   4     1076.65      658.28    342.88 o
  12   7   4      271.98      188.25    250.98 o
  13   7   4      516.76      254.33    406.28 o
  14   7   4      331.75      466.02    189.14 o
  15   7   4      314.03      339.36    192.48 o
  16   7   4      988.05      849.67    366.59 o
  17   7   4      232.84       99.73    196.52 o
  18   7   4      111.85       49.97    232.48 o
  19   7   4      142.59      225.06    406.46 o
  20   7   4        1.82      149.16    344.03 o
  21   7   4       45.90      142.37    519.34 o
  22   7   4        0.09       40.75    369.61 o
  23   7   4       24.75      227.93    494.94 o
  24   7   4       74.17      235.63    477.67 o
  25   7   4       41.83      333.20    364.66 o
   0   8   4      306.84      311.76    323.37 o
   1   8   4        0.00      160.31    318.50 o
   2   8   4       39.95      232.28    189.22 o
   3   8   4      147.72      178.15    201.03 o
   4   8   4      201.74      210.59    190.50 o
   5   8   4      897.55     1040.67    259.81 o
   6   8   4      806.24      860.96    280.96 o
   7   8   4      336.33      392.94    326.62 o
   8   8   4        5.43      276.66    310.19 o
   9   8   4       90.95       51.55    256.98 o
  10   8   4        2.43      144.22    289.95 o
  11   8   4       14.23       94.64    462.45 o
  12   8   4     1032.42     1066.98    362.48 o
  13   8   4        3.82       65.79    323.77 o
  14   8   4       14.44      148.59    259.32 o
  15   8   4      959.02      771.87    224.54 o
  16   8   4      584.35      487.05    210.74 o
  17   8   4        9.32      110.05    375.33 o
  18   8   4     1821.28     1540.01    387.35 o
  19   8   4     1006.77     1012.33    391.06 o
  20   8   4      585.16      668.34    473.85 o
  21   8   4      353.21      496.74    358.22 o
  22   8   4       60.25       40.06    411.23 o
  23   8   4       10.38       84.31    479.34 o
  24   8   4       26.35      141.86    589.80 o
   1   9   4     1358.67     1497.99    314.96 o
   2   9   4      152.21      167.45    308.51 o
   3   9   4       70.93      103.55    168.99 o
   4   9   4       14.67       58.03    292.40 o
   5   9   4     1046.01      988.27    350.26 o
   6   9   4      252.43      124.94    240.46 o
   7   9   4      506.06      538.41    298.47 o
   8   9   4       17.11      159.64    380.66 o
   9   9   4       41.28      155.07    322.11 o
  10   9   4      274.87      306.64    325.42 o
  11   9   4       11.03       65.55    316.80 o
  12   9   4      199.93       48.95    181.97 o
  13   9   4       25.77       -7.53    313.24 o
  14   9   4      948.76      807.68    343.83 o
  15   9   4        0.26      -32.18    244.66 o
  16   9   4      124.13      223.23    446.54 o
  17   9   4      324.88      489.34    355.17 o
  18   9   4       19.94      230.91    310.89 o
  19   9   4      316.72      541.40    402.83 o
  20   9   4      318.71      679.95    539.74 o
  21   9   4      104.34      227.59    504.83 o
  22   9   4      283.65      436.30    490.71 o
  23   9   4       14.88      530.75    611.50 o
   0  10   4     1813.71     1702.65    362.82 o
   1  10   4        7.06      -61.96    280.32 o
   2  10   4     1259.73     1293.20    332.15 o
   3  10   4      453.14      465.69    292.00 o
   4  10   4        5.98      148.62    310.84 o
   5  10   4      873.76      704.84    395.84 o
   6  10   4     1258.38     1405.60    312.44 o
   7  10   4      130.37       95.84    260.10 o
   8  10   4      635.05      443.84    290.39 o
   9  10   4       77.72      -15.71    366.51 o
  10  10   4      348.69      320.98    343.57 o
  11  10   4        0.19      137.21    494.78 o
  12  10   4       87.84      135.16    276.93 o
  13  10   4        6.87      230.04    381.01 o
  14  10   4      458.55      459.24    330.03 o
  15  10   4       54.50      211.70    630.54 o
  16  10   4      130.22      137.61    371.41 o
  17  10   4       94.12      141.63    441.95 o
  18  10   4      656.93      728.68    424.98 o
  19  10   4      160.32      280.54    352.55 o
  20  10   4       37.69      191.00    631.26 o
  21  10   4       42.30      201.30    506.13 o
   1  11   4      687.42      813.06    271.15 o
   2  11   4      283.41      133.72    374.39 o
   3  11   4      353.70      499.44    359.42 o
   4  11   4        0.58      234.66    289.36 o
   5  11   4     1060.71     1071.94    385.56 o
   6  11   4        5.12      163.47    465.15 o
   7  11   4       97.19      133.44    288.56 o
   8  11   4      192.46      263.43    303.15 o
   9  11   4       43.81       73.09    298.45 o
  10  11   4      778.94      904.41    443.69 o
  11  11   4      652.41      479.40    266.19 o
  12  11   4       38.23      275.66    502.28 o
  13  11   4       14.24      261.78    632.79 o
  14  11   4      341.10      243.03    331.53 o
  15  11   4       12.25      134.49    324.39 o
  16  11   4       30.98      195.56    304.26 o
  17  11   4       69.97      174.98    499.11 o
  18  11   4        5.97       37.42    509.39 o
  19  11   4      283.63      244.24    373.27 o
   0  12   4      302.20      461.89    387.33 o
   1  12   4       99.60       50.49    244.78 o
   2  12   4       57.86      228.20    563.65 o
   3  12   4       39.09      119.43    353.64 o
   4  12   4      646.10      540.30    422.30 o
   5  12   4       77.60      188.29    397.98 o
   6  12   4     1569.48     1392.37    379.34 o
   7  12   4       77.96      138.86    346.22 o
   8  12   4      114.36       45.82    370.67 o
   9  12   4       55.01      187.00    257.78 o
  10  12   4      307.92      323.03    316.77 o
  11  12   4      218.00      306.28    340.04 o
  12  12   4      256.22      517.05    638.87 o
  13  12   4        5.31      179.84    327.64 o
  14  12   4      102.92      223.12    522.32 o
  15  12   4      391.46      512.69    388.24 o
  16  12   4      119.03      291.67    419.73 o
  17  12   4       34.91      344.94    446.28 o
   1  13   4        0.96       93.26    403.65 o
   2  13   4       26.73       96.46    487.74 o
   3  13   4       91.20       77.48    343.96 o
   4  13   4       39.57      324.45    460.15 o
   5  13   4       89.71      237.12    330.59 o
   6  13   4      428.84      340.63    509.72 o
   7  13   4        1.11      105.01    414.90 o
   8  13   4       32.15      194.86    501.58 o
   9  13   4       61.30      185.31    310.78 o
  10  13   4        8.10       52.56    502.86 o
  11  13   4       11.27      182.49    288.72 o
  12  13   4      154.18      177.18    351.95 o
  13  13   4      153.01      378.98    510.40 o
  14  13   4       86.89      271.20    410.87 o
   0  14   4      569.77     1061.66    462.13 o
   1  14   4       28.41      165.68    385.85 o
   2  14   4      962.90     1088.84    355.03 o
   3  14   4        5.15      172.23    420.09 o
   4  14   4       41.93      160.19    414.06 o
   5  14   4        1.74      357.70    378.35 o
   6  14   4      115.33      126.75    357.18 o
   7  14   4        3.73      205.95    575.73 o
   8  14   4      557.79      555.31    614.02 o
   9  14   4       37.08      617.53   1062.38 o
   1   1   5     5469.65     5232.79    203.26 o
   2   1   5       24.15       59.12    115.65 o
   3   1   5       44.96       31.68    173.16 o
   4   1   5      185.08      154.59    138.21 o
   5   1   5        0.19      171.73    193.58 o
   6   1   5      113.71      162.92    236.05 o
   7   1   5      169.15      306.40    362.15 o
   8   1   5      167.19      175.74    278.61 o
   9   1   5       73.81      234.43    298.15 o
  10   1   5      224.45      298.38    336.18 o
  11   1   5       76.42       91.57    296.59 o
  12   1   5        8.97      200.68    459.98 o
  13   1   5       24.22      210.89    362.13 o
  14   1   5      415.02      212.78    339.74 o
  15   1   5       11.44      -24.50    312.97 o
  16   1   5     1426.74     1099.35    455.76 o
  17   1   5      473.44      525.65    384.84 o
  18   1   5        0.91       14.01    283.00 o
  19   1   5      378.09      286.64    355.40 o
  20   1   5        8.60       77.23    438.93 o
  21   1   5      258.26      150.59    375.32 o
  22   1   5      102.87      -43.14    412.40 o
  23   1   5       76.45      344.50    397.13 o
  24   1   5       60.97       -2.28    406.88 o
  25   1   5      208.59      637.79    422.32 o
  26   1   5      257.58      276.69    622.96 o
  27   1   5       10.14      349.83    660.89 o
   0   2   5     1086.71      913.36    206.23 o
   1   2   5     1432.64     1318.41    211.60 o
   2   2   5      323.96      301.46    179.98 o
   3   2   5        5.24       11.45    191.02 o
   4   2   5      861.41      773.41    196.96 o
   5   2   5      109.83       94.74    212.68 o
   6   2   5      148.15       22.30    193.88 o
   7   2   5       56.18       50.02    354.10 o
   8   2   5      133.89       36.21    213.52 o
   9   2   5       43.53      224.88    335.67 o
  10   2   5        4.34       80.34    238.57 o
  11   2   5      211.35      270.72    311.06 o
  12   2   5      376.48      414.70    327.74 o
  13   2   5      462.81      397.71    281.15 o
  14   2   5      734.91      449.69    345.63 o
  15   2   5      267.97      239.34    523.62 o
  16   2   5       27.91      131.44    293.63 o
  17   2   5      425.32      371.05    322.44 o
  18   2   5      433.42      480.65    394.80 o
  19   2   5        1.19      271.00    495.59 o
  20   2   5      165.81       63.36    450.82 o
  21   2   5      294.00      164.32    619.52 o
  22   2   5       24.95      276.89    436.13 o
  23   2   5       65.02      279.64    503.54 o
  24   2   5      208.36      391.01    449.43 o
  25   2   5      125.39      199.54    913.18 o
  26   2   5        3.80      304.24    714.93 o
   1   3   5     3233.50     3319.88    321.59 o
   2   3   5        5.59       90.67    200.93 o
   3   3   5      368.92      252.39    215.73 o
   4   3   5      212.12      189.74    185.51 o
   5   3   5      528.98      383.84    322.69 o
   6   3   5      259.26      303.50    256.26 o
   7   3   5      457.03      434.52    312.05 o
   8   3   5      637.08      454.80    237.64 o
   9   3   5       29.41      302.77    482.22 o
  10   3   5     1304.70     1092.84    283.35 o
  11   3   5      299.70      327.69    383.17 o
  12   3   5       24.42      225.52    294.97 o
  13   3   5        0.70      -44.51    221.99 o
  14   3   5        5.89       17.24    517.21 o
  15   3   5        0.67       49.36    309.61 o
  16   3   5      505.71      517.30    348.26 o
  17   3   5       22.27      351.48    798.77 o
  18   3   5      321.70       78.34    307.81 o
  19   3   5       50.35      110.58    327.48 o
  20   3   5      515.56      309.96    505.21 o
  21   3   5        4.18      109.38    454.72 o
  22   3   5      166.19      111.97    609.20 o
  23   3   5      191.54      257.42    404.57 o
  24   3   5        0.91      290.26    519.83 o
  25   3   5       72.01      475.84    422.33 o
  26   3   5       62.70      421.05    745.98 o
   0   4   5      976.34      660.60    387.47 o
   1   4   5      302.62      363.45    182.64 o
   2   4   5        0.85       87.75    206.19 o
   3   4   5       43.24      153.25    243.47 o
   4   4   5      475.27      586.11    300.03 o
   5   4   5      308.89      285.50    186.03 o
   6   4   5     1208.39     1380.88    262.35 o
   7   4   5      216.39      265.46    249.40 o
   8   4   5       27.23      203.30    339.47 o
   9   4   5     2111.25     1757.13    341.66 o
  10   4   5      684.85      466.98    341.31 o
  11   4   5      274.55      331.94    343.67 o
  12   4   5       94.85       42.33    428.00 o
  13   4   5       25.97       29.09    305.19 o
  14   4   5      171.27       89.07    293.01 o
  15   4   5     1384.55     1004.75    386.98 o
  16   4   5      122.24      113.74    352.43 o
  17   4   5        5.40       19.03    276.14 o
  18   4   5      128.00      143.32    458.93 o
  19   4   5      156.60       41.58    362.40 o
  20   4   5      101.77      207.32    451.31 o
  21   4   5      208.57      140.04    419.61 o
  22   4   5       33.99      201.17    399.84 o
  23   4   5       32.76      330.48    641.47 o
  24   4   5      278.25      464.54    491.31 o
  25   4   5       20.07      221.89    638.37 o
   1   5   5       25.50      210.33    216.66 o
   2   5   5        8.51      222.62    222.41 o
   3   5   5       38.17      329.97    272.43 o
   4   5   5      238.95      404.50    223.95 o
   5   5   5     2861.74     3013.34    230.57 o
   6   5   5      706.19      742.86    268.13 o
   7   5   5      124.94      139.47    370.15 o
   8   5   5       50.94       75.82    231.50 o
   9   5   5      402.77      378.16    283.26 o
  10   5   5      196.61      330.24    304.20 o
  11   5   5        1.01       38.12    370.72 o
  12   5   5      134.34      118.92    330.37 o
  13   5   5     1375.61     1404.92    384.93 o
  14   5   5      601.13      520.83    449.86 o
  15   5   5       30.77      407.32    517.46 o
  16   5   5       78.80      -46.25    419.42 o
  17   5   5      292.94      354.42    390.33 o
  18   5   5       60.21       77.54    387.58 o
  19   5   5        0.41      347.29    561.38 o
  20   5   5       86.66      365.12    371.24 o
  21   5   5       71.53      156.58    384.51 o
  22   5   5      112.99      -17.70    919.89 o
  23   5   5      445.21      415.60    361.61 o
  24   5   5      189.41      324.04    536.95 o
  25   5   5       41.43       85.43    745.68 o
   0   6   5       71.79       56.14    424.71 o
   1   6   5       10.97      148.71    257.13 o
   2   6   5       75.98      276.35    264.51 o
   3   6   5        1.05      320.42    652.42 o
   4   6   5       61.75      255.32    402.56 o
   5   6   5       34.53      173.07    305.68 o
   6   6   5     1083.68     1204.94    290.38 o
   7   6   5       70.82      147.90    299.54 o
   8   6   5      828.30      691.66    356.55 o
   9   6   5      681.58      516.06    391.43 o
  10   6   5       56.44       48.96    487.99 o
  11   6   5      322.36      498.46    274.29 o
  12   6   5       23.41      102.40    336.58 o
  13   6   5       20.62      156.36    250.03 o
  14   6   5       30.74      154.95    443.05 o
  15   6   5      391.18      281.54    363.25 o
  16   6   5      204.55      292.69    384.67 o
  17   6   5        1.40      161.31    357.63 o
  18   6   5       39.54       50.44    526.16 o
  19   6   5      201.02      263.86    366.40 o
  20   6   5      164.78       92.74    289.27 o
  21   6   5       18.91      -44.39    373.55 o
  22   6   5       11.40      358.65    597.60 o
  23   6   5        5.40       62.80    406.46 o
  24   6   5       15.43      182.86    451.84 o
   1   7   5      435.89      437.79    308.19 o
   2   7   5     1085.00      768.41    324.74 o
   3   7   5      153.78       77.86    283.00 o
   4   7   5      679.62      843.18    366.37 o
   5   7   5       30.90      110.06    259.82 o
   6   7   5       55.91      127.79    214.73 o
   7   7   5     2220.06     2086.03    352.12 o
   8   7   5      103.68      142.90    337.47 o
   9   7   5       80.07      189.72    291.41 o
  10   7   5      172.22      199.07    303.52 o
  11   7   5     1879.47     1230.54    355.96 o
  12   7   5        0.98       72.10    256.81 o
  13   7   5      154.93      198.85    262.57 o
  14   7   5     1116.13      627.30    424.25 o
  15   7   5       28.75      400.33    385.47 o
  16   7   5      309.57      637.57    564.09 o
  17   7   5      161.45      256.91    460.21 o
  18   7   5       12.41       55.18    401.27 o
  19   7   5       35.36       44.12    400.94 o
  20   7   5        2.67      311.64    424.61 o
  21   7   5       33.74      187.42    508.40 o
  22   7   5       20.51       23.64    392.07 o
  23   7   5        1.11      -63.29    617.99 o
   0   8   5     1158.63     1093.12    344.65 o
   1   8   5      598.45      611.20    278.67 o
   2   8   5     1064.33      933.01    371.47 o
   3   8   5      947.73     1085.04    322.17 o
   4   8   5        0.12       63.50    241.95 o
   5   8   5      105.75      161.59    273.07 o
   6   8   5      160.38      219.81    334.69 o
   7   8   5      113.69      188.54    351.90 o
   8   8   5       18.90       58.12    236.99 o
   9   8   5      342.66      301.63    279.31 o
  10   8   5       22.44       17.94    440.47 o
  11   8   5        0.02       -0.56    270.12 o
  12   8   5      272.10      215.06    275.00 o
  13   8   5      159.95       70.86    274.91 o
  14   8   5      237.05      432.58    305.75 o
  15   8   5       33.71      203.17    391.06 o
  16   8   5       44.21       71.88    312.07 o
  17   8   5      292.54      317.40    414.48 o
  18   8   5      161.89      468.34    604.11 o
  19   8   5        0.03      215.84    395.37 o
  20   8   5       18.94       89.63    560.26 o
  21   8   5       21.17       10.39    495.86 o
   1   9   5      216.89      273.49    258.24 o
   2   9   5       35.73      159.94    228.79 o
   3   9   5       80.10      327.21    253.88 o
   4   9   5      732.89      771.78    282.06 o
   5   9   5     1211.36     1425.38    304.05 o
   6   9   5      186.88      160.53    383.40 o
   7   9   5      692.63      681.79    302.49 o
   8   9   5       23.35     -105.07    422.59 o
   9   9   5       39.64      184.39    420.37 o
  10   9   5      272.38      202.23    252.76 o
  11   9   5        0.20      123.70    293.12 o
  12   9   5      158.13       54.76    427.45 o
  13   9   5      110.47      352.45    511.93 o
  14   9   5       25.48       81.31    366.20 o
  15   9   5       19.76      317.19    471.42 o
  16   9   5      350.78       63.89    358.04 o
  17   9   5      502.15      540.40    403.24 o
  18   9   5      125.63      311.49    451.83 o
  19   9   5       61.61       12.27    353.47 o
  20   9   5      493.88      538.14    557.33 o
   0  10   5        1.54      -56.44    706.32 o
   1  10   5       83.45       68.82    282.60 o
   2  10   5      828.32     1133.33    297.26 o
   3  10   5      147.65      188.28    327.76 o
   4  10   5     1155.76     1025.80    450.77 o
   5  10   5       42.35      145.11    350.51 o
   6  10   5       99.19       89.92    309.60 o
   7  10   5        0.31      -77.45    410.78 o
   8  10   5        1.50      196.63    341.41 o
   9  10   5       10.65      119.98    379.84 o
  10  10   5      319.28      307.79    370.89 o
  11  10   5      490.88      684.56    322.73 o
  12  10   5      158.93      290.05    335.05 o
  13  10   5        0.00      170.09    396.63 o
  14  10   5        0.07       79.04    407.11 o
  15  10   5      478.28      310.27    436.25 o
  16  10   5      130.38      137.94    385.52 o
  17  10   5       68.06      325.06    533.47 o
  18  10   5        1.29      231.94    429.58 o
   1  11   5        0.68        0.88    272.98 o
   2  11   5       15.81      157.27    366.97 o
   3  11   5      106.74       -9.72    263.96 o
   4  11   5      202.65      158.35    257.15 o
   5  11   5       50.79        5.64    262.87 o
   6  11   5       82.22      192.42    334.39 o
   7  11   5       65.56      204.04    427.90 o
   8  11   5       56.07      224.34    520.65 o
   9  11   5      204.76       31.69    310.77 o
  10  11   5       12.60       36.77    385.59 o
  11  11   5      100.75      142.47    343.35 o
  12  11   5       71.09       16.39    435.25 o
  13  11   5        0.01       24.00    308.42 o
  14  11   5      199.61      426.84    415.30 o
  15  11   5        0.23      136.08    659.33 o
  16  11   5      191.34      257.95    440.01 o
   0  12   5       29.22      368.87    740.49 o
   1  12   5      727.92      750.68    394.48 o
   2  12   5       28.14       82.93    422.94 o
   3  12   5        2.05      228.26    478.91 o
   4  12   5      292.11      252.17    435.26 o
   5  12   5       44.09       13.58    363.19 o
   6  12   5       15.13      576.95    826.53 o
   7  12   5        8.61      190.08    597.70 o
   8  12   5        2.97      440.97    529.99 o
   9  12   5       42.18      411.44    405.66 o
  10  12   5        0.54      145.04    317.43 o
  11  12   5       12.80      118.55    269.92 o
  12  12   5      839.34      757.10    433.82 o
  13  12   5        8.04      352.19    349.70 o
   1  13   5       26.08      219.59    368.68 o
   2  13   5      113.90      313.97    295.62 o
   3  13   5       23.86      196.45    307.32 o
   4  13   5      267.31      409.51    342.66 o
   5  13   5      230.17      464.78    339.77 o
   6  13   5       82.52      492.16    417.34 o
   7  13   5      180.84      499.00    353.57 o
   8  13   5       40.16      216.59    541.71 o
   0   0   6       17.69      226.14    234.05 o
   1   0   6     2234.63     2170.03    244.77 o
   2   0   6        0.27      236.39    208.12 o
   3   0   6       35.19      -11.31    236.27 o
   4   0   6      333.36      541.30    246.39 o
   5   0   6      346.69      357.35    248.67 o
   6   0   6      159.69      168.86    292.46 o
   7   0   6      497.24      499.14    307.03 o
   8   0   6     1969.25     1891.32    343.02 o
   9   0   6      841.32      626.48    296.78 o
  10   0   6      727.17      759.02    377.91 o
  11   0   6      137.80      285.89    301.08 o
  13   0   6       10.18      219.03    344.36 o
  14   0   6      705.57      440.98    404.27 o
  15   0   6     1075.33     1232.18    498.85 o
  16   0   6     2407.24     2510.50    872.91 o
  17   0   6      288.97      386.05    336.75 o
  18   0   6      214.43      342.18    436.09 o
  19   0   6       93.14      460.15    569.78 o
  20   0   6        4.56      256.59    653.23 o
  21   0   6      399.13       58.58    659.64 o
  22   0   6       48.09       87.26    879.01 o
  23   0   6      222.70      497.98    574.99 o
  24   0   6      165.57     -158.35    973.90 o
   1   1   6        1.70      188.16    147.79 o
   2   1   6      436.90      367.18    157.13 o
   3   1   6      250.58      354.90    166.98 o
   4   1   6      453.71      604.86    162.48 o
   5   1   6      458.52      464.18    185.25 o
   6   1   6      168.02      278.67    180.91 o
   7   1   6      331.74      383.48    223.85 o
   8   1   6       16.04      111.10    223.68 o
   9   1   6      604.46      583.14    202.40 o
  10   1   6      231.41      133.17    225.55 o
  11   1   6       54.77      239.36    273.85 o
  12   1   6       12.42      279.16    281.51 o
  13   1   6      309.71      389.32    283.87 o
  14   1   6      340.18      273.65    282.17 o
  15   1   6       59.43      118.94    284.73 o
  16   1   6      117.02      506.91    373.74 o
  17   1   6      253.73      351.65    632.28 o
  18   1   6      226.88      639.33    571.38 o
  19   1   6      189.12       79.18    466.90 o
  20   1   6        1.33       15.56    627.60 o
  21   1   6      347.85      307.91    464.30 o
  22   1   6       17.45      150.70    403.84 o
  23   1   6       63.14      -69.11    487.10 o
   0   2   6      749.63     1049.80    327.41 o
   1   2   6        2.74      278.32    276.80 o
   2   2   6       57.06      216.50    170.10 o
   3   2   6       94.43      349.95    226.29 o
   4   2   6      262.17      263.97    169.21 o
   5   2   6      341.96      478.40    275.71 o
   6   2   6        1.28      176.48    231.21 o
   7   2   6       65.59      249.89    348.38 o
   8   2   6      797.76      767.04    238.63 o
   9   2   6      597.72      612.75    294.27 o
  10   2   6      171.65      468.36    199.41 o
  11   2   6        1.22       29.27    266.29 o
  12   2   6      786.42     1073.91    308.84 o
  13   2   6       20.37      297.42    340.13 o
  14   2   6      465.31      304.13    300.34 o
  15   2   6      696.19      506.81    303.77 o
  16   2   6       56.81      142.85    296.22 o
  17   2   6      278.76      348.45    300.94 o
  18   2   6      467.00      561.69    287.14 o
  19   2   6       51.70      337.85    549.97 o
  20   2   6        2.96      271.11    447.50 o
  21   2   6        0.00       76.77    474.71 o
  22   2   6        2.14      191.22    383.06 o
  23   2   6      353.55      347.00    395.14 o
   1   3   6      147.85      263.15    180.29 o
   2   3   6      554.62      552.23    158.20 o
   3   3   6       69.52       92.03    186.29 o
   4   3   6       30.31      334.36    237.85 o
   5   3   6      286.48      335.76    238.44 o
   6   3   6       76.72      187.98    472.12 o
   7   3   6        5.98      124.59    272.84 o
   8   3   6      246.92      237.97    350.69 o
   9   3   6       17.50      186.34    287.28 o
  10   3   6      184.68       53.10    298.66 o
  11   3   6        8.82      252.57    545.77 o
  12   3   6      284.50      232.49    578.17 o
  13   3   6      210.49       27.10    300.80 o
  14   3   6       52.99      185.71    426.89 o
  15   3   6      156.41      433.14    495.66 o
  16   3   6       59.11      253.90    316.97 o
  17   3   6        0.64      120.21    352.10 o
  18   3   6      355.92      444.73    358.15 o
  19   3   6       78.64      168.08    342.63 o
  20   3   6        8.91       60.76    565.77 o
  21   3   6       32.76      -48.23    585.88 o
  22   3   6       29.40      376.67    555.76 o
  23   3   6       92.32      266.69    421.86 o
   0   4   6      129.54      336.49    310.08 o
   1   4   6       61.35       14.26    230.90 o
   2   4   6      324.82      475.45    254.17 o
   3   4   6       18.91      130.23    247.00 o
   4   4   6        3.45      140.37    248.62 o
   5   4   6        0.85      102.34    233.19 o
   6   4   6      144.11      286.59    255.50 o
   7   4   6      138.15      225.87    317.54 o
   8   4   6      544.19      569.32    268.41 o
   9   4   6      477.37      485.30    256.70 o
  10   4   6        0.83      111.17    365.69 o
  11   4   6      176.16      332.41    365.75 o
  12   4   6      270.33      330.44    309.69 o
  13   4   6       69.19      150.64    368.41 o
  14   4   6       32.97       83.29    603.19 o
  15   4   6      298.29      143.47    349.87 o
  16   4   6       23.78      323.41    298.98 o
  17   4   6      543.07      458.53    486.23 o
  18   4   6       43.94      193.56    420.79 o
  19   4   6        5.26      127.43    474.26 o
  20   4   6      233.00      415.97    440.37 o
  21   4   6        9.63      337.66    511.44 o
  22   4   6      170.08      269.13    418.67 o
   1   5   6     1676.00     1677.21    275.35 o
   2   5   6     1267.93     1443.43    261.88 o
   3   5   6     1040.62     1165.32    237.15 o
   4   5   6     2653.10     2293.57    293.55 o
   5   5   6        0.72      358.30    473.49 o
   6   5   6      287.27      310.12    259.69 o
   7   5   6       46.02       78.17    389.67 o
   8   5   6      283.99       91.86    326.80 o
   9   5   6       21.96      110.34    265.54 o
  10   5   6       51.54      109.85    386.54 o
  11   5   6     1111.60      683.79    330.84 o
  12   5   6       75.82      187.39    348.76 o
  13   5   6      262.98      163.69    380.84 o
  14   5   6       14.79      180.87    403.02 o
  15   5   6      336.83      468.53    329.90 o
  17   5   6      170.85      161.81    308.42 o
  18   5   6       25.54       41.30    382.79 o
  19   5   6       10.95       47.97    296.79 o
  20   5   6      146.60      265.83    369.81 o
  21   5   6      110.67      295.64    382.00 o
   0   6   6        0.64      134.08    308.49 o
   1   6   6      117.34      266.66    223.25 o
   2   6   6       17.84       58.21    225.22 o
   3   6   6      716.77      774.46    255.72 o
   4   6   6        0.73      210.39    242.75 o
   5   6   6      979.82      752.10    297.06 o
   6   6   6       55.32      196.08    397.93 o
   7   6   6      351.07      262.46    273.89 o
   8   6   6        1.32       21.10    398.35 o
   9   6   6        5.67       26.54    609.60 o
  10   6   6      358.63      121.49    345.63 o
  11   6   6       66.87      113.01    368.45 o
  12   6   6       49.27      289.41    362.01 o
  13   6   6       53.00      155.46    303.74 o
  14   6   6       15.21       60.02    316.07 o
  15   6   6      151.65       63.15    425.81 o
  16   6   6        5.35      373.79    513.27 o
  17   6   6      103.19      128.58    453.48 o
  18   6   6        6.18       26.02    429.81 o
  19   6   6      257.88       38.94    346.03 o
  20   6   6        1.15      118.38    925.39 o
   1   7   6      612.71      438.39    227.64 o
   2   7   6        0.72      140.81    223.83 o
   3   7   6      386.52      418.09    235.28 o
   4   7   6        7.36       79.75    295.76 o
   5   7   6      399.59      233.98    272.20 o
   6   7   6     1031.55      825.13    280.78 o
   7   7   6      266.32      555.86    353.54 o
   8   7   6       66.98       44.60    370.76 o
   9   7   6        1.57      450.76    521.49 o
  10   7   6      182.41      389.98    275.39 o
  11   7   6       56.49      104.44    382.03 o
  12   7   6        8.93      -15.38    291.84 o
  13   7   6       11.21       13.42    508.00 o
  14   7   6        3.13      128.65    314.76 o
  15   7   6        2.63      109.58    434.79 o
  16   7   6      120.08      298.13    306.96 o
  17   7   6      114.94      590.62    359.93 o
  18   7   6      241.76       73.41    428.42 o
  19   7   6       63.45      307.70    349.24 o
   0   8   6      167.29      235.36    299.54 o
   1   8   6        3.90      139.09    288.17 o
   2   8   6       16.54      195.99    277.30 o
   3   8   6      132.77      181.53    248.05 o
   4   8   6       87.95      335.01    306.36 o
   5   8   6      365.35      558.44    273.12 o
   6   8   6      145.55       47.55    516.28 o
   7   8   6      234.91      551.65    358.17 o
   8   8   6       82.82       71.82    367.94 o
   9   8   6      319.53      196.43    285.13 o
  10   8   6      832.90      617.40    327.40 o
  11   8   6        2.68      312.59    485.13 o
  12   8   6        0.09      198.20    457.42 o
  13   8   6      105.44      201.45    429.55 o
  14   8   6        8.00       85.88    391.98 o
  15   8   6        2.67      206.20    331.62 o
  16   8   6        1.83      192.46    438.88 o
  17   8   6      184.21      435.55    460.06 o
  18   8   6       78.07      239.77    455.54 o
   1   9   6       41.57       83.47    223.25 o
   2   9   6      221.49      354.96    263.71 o
   3   9   6        2.40      341.44    378.01 o
   4   9   6      116.79       94.15    221.10 o
   5   9   6        0.75      150.86    328.09 o
   6   9   6      314.55      190.56    339.71 o
   7   9   6      154.38      236.53    282.41 o
   8   9   6      341.05      356.34    400.33 o
   9   9   6      227.25      451.48    382.80 o
  10   9   6      231.98      188.43    276.83 o
  11   9   6      108.89      234.75    296.79 o
  12   9   6        6.11      323.24    418.25 o
  13   9   6      237.32      303.66    338.07 o
  14   9   6       16.10       89.15    426.72 o
  15   9   6        0.30      195.57    688.01 o
  16   9   6       19.40      221.97    400.23 o
   0  10   6      494.93      774.90    400.54 o
   1  10   6       69.40      167.64    440.09 o
   2  10   6      103.18      233.37    397.83 o
   3  10   6       49.43      427.22    324.51 o
   4  10   6        3.34      244.72    319.23 o
   5  10   6      313.57      409.81    351.83 o
   6  10   6      142.71      246.32    276.65 o
   7  10   6      116.40      110.69    296.50 o
   8  10   6       93.98       84.16    315.81 o
   9  10   6       41.27      239.68    374.08 o
  10  10   6       29.61      -44.15    315.97 o
  11  10   6       37.20      305.69    556.98 o
  12  10   6       44.31      161.56    537.10 o
  13  10   6        1.79      148.82    285.22 o
   1  11   6      143.66      428.89    456.57 o
   2  11   6        4.86      360.64    448.63 o
   3  11   6       27.72      335.16    323.46 o
   4  11   6       18.11      213.26    298.17 o
   5  11   6       27.79      412.31    415.36 o
   6  11   6       45.94      217.28    376.04 o
   7  11   6        8.29      148.81    331.41 o
   8  11   6        6.87      -14.83    284.84 o
   9  11   6       32.22       99.47    381.90 o
  10  11   6        0.22      215.01    556.50 o
   0  12   6      191.68      515.66    364.10 o
   1  12   6       38.33      387.65    429.62 o
   2  12   6        0.17      276.95    346.51 o
   3  12   6       67.89      348.16    332.22 o
   1   1   7        0.01      113.83    264.18 o
   2   1   7      614.00      527.28    269.21 o
   3   1   7      291.04      501.24    215.13 o
   4   1   7      753.66      766.64    204.55 o
   5   1   7      898.91      930.99    232.70 o
   6   1   7      218.19      344.86    189.75 o
   7   1   7      929.83     1194.89    272.42 o
   8   1   7      294.09      571.36    240.80 o
   9   1   7       34.32      219.35    268.33 o
  10   1   7      107.80      226.10    211.05 o
  11   1   7        7.49       36.95    287.09 o
  12   1   7        3.32       61.20    480.24 o
  13   1   7      141.84       71.75    390.89 o
  14   1   7        6.47      167.02    420.34 o
  15   1   7      179.20       85.75    338.72 o
  16   1   7      148.32      -96.02    361.91 o
  17   1   7      325.79      149.20    724.02 o
  18   1   7       40.15       41.14    567.59 o
  19   1   7      192.49      338.19    476.91 o
   0   2   7      359.39      414.03    254.09 o
   1   2   7       45.19      116.18    267.33 o
   2   2   7       39.34      380.33    318.87 o
   3   2   7        0.42      194.83    197.32 o
   4   2   7      588.61      646.29    242.45 o
   5   2   7      414.08      502.55    253.42 o
   6   2   7      414.12      623.17    222.77 o
   7   2   7       46.15      330.46    287.20 o
   8   2   7       62.96      169.38    259.55 o
   9   2   7      109.92      279.09    284.19 o
  10   2   7      251.17      196.49    257.02 o
  11   2   7       10.31       94.42    422.37 o
  12   2   7       53.17      119.93    304.41 o
  13   2   7      547.96      339.20    304.16 o
  14   2   7      164.17      245.47    354.31 o
  15   2   7        0.23      177.05    355.97 o
  16   2   7      302.37      269.60    382.26 o
  17   2   7      115.82       93.19    307.37 o
  18   2   7      410.17      107.96    363.47 o
  19   2   7       19.41      209.73    442.21 o
   1   3   7       61.23       85.04    184.85 o
   2   3   7      171.51      475.04    229.85 o
   3   3   7      246.65      372.69    216.99 o
   4   3   7       65.92      236.35    191.18 o
   5   3   7     1435.63     1255.56    304.69 o
   6   3   7      180.35      271.65    244.28 o
   7   3   7      540.43      531.60    286.47 o
   8   3   7       20.42      175.41    239.85 o
   9   3   7      141.80      259.20    255.20 o
  10   3   7       39.53      144.94    371.10 o
  11   3   7      137.97      355.84    285.45 o
  12   3   7       32.83      252.08    442.03 o
  13   3   7      111.98      282.56    316.22 o
  14   3   7       75.24       35.20    464.59 o
  15   3   7       59.82       58.80    292.69 o
  16   3   7       41.61      273.10    433.64 o
  17   3   7      564.27      502.43    403.31 o
  18   3   7       35.01       96.35    421.36 o
   0   4   7      981.54      994.77    312.21 o
   1   4   7        0.08      257.01    246.81 o
   2   4   7      276.77      333.53    195.46 o
   3   4   7       54.29      257.59    260.05 o
   4   4   7       69.27      211.60    300.93 o
   5   4   7      379.11      294.82    236.48 o
   6   4   7        0.02      241.18    391.27 o
   7   4   7      149.93      517.39    350.50 o
   8   4   7      341.39      199.12    267.17 o
   9   4   7       27.31      284.79    341.04 o
  10   4   7        2.36      202.62    323.48 o
  11   4   7      152.60      420.94    342.69 o
  12   4   7        6.18      243.79    265.38 o
  13   4   7       84.00      328.48    347.65 o
  14   4   7      427.85      395.17    364.46 o
  15   4   7       17.12      296.86    349.64 o
  16   4   7        4.28      -37.36    482.32 o
  17   4   7      114.58      133.84    313.65 o
  18   4   7       72.09       90.50    337.66 o
   1   5   7       85.01      398.69    252.46 o
   2   5   7        8.51       87.71    283.77 o
   3   5   7       20.99      227.61    245.38 o
   4   5   7        0.25      188.27    265.88 o
   5   5   7       51.04      235.51    264.20 o
   6   5   7       88.05      123.76    302.07 o
   7   5   7      773.55      571.12    327.69 o
   8   5   7        0.09     -123.57    446.67 o
   9   5   7        2.53      324.47    304.60 o
  10   5   7       13.10      267.93    372.43 o
  11   5   7      127.21       99.88    390.65 o
  12   5   7       26.17      185.65    254.39 o
  13   5   7       85.55       75.47    305.94 o
 
